# Supplementary material for: (E)-2-(4-Benz­yloxy-2-hy­droxy­benzyl­idene)-N-phenyl­hydrazinecarbothio­amide
Source: Acta Crystallogr Sect E Struct Rep Online. 2011 Nov 25;67(Pt 12):o3420. doi: 10.1107/S1600536811049658 (PMC3239056; doi:10.1107/S1600536811049658)
Supplement: Supplementary file 1 [file e-67-o3420-sup1.cif]

##############################################################################
#                                                                            #
# This CIF contains the data in a paper accepted for publication in          #
# Acta Crystallographica Section E. It conforms to the requirements of       #
# Notes for Authors for Acta Crystallographica Section E, and has been       #
# peer reviewed under the auspices of the IUCr Commission on Journals.       #
#                                                                            #
# Full details of the Crystallographic Information File format               #
# are given in the paper "The Crystallographic Information File (CIF):       #
# a New Standard Archive File for Crystallography" by S. R. Hall, F. H.      #
# Allen and I. D. Brown [Acta Cryst. (1991), A47, 655-685].                  #
#                                                                            #
# The current version of the core CIF dictionary is obtainable from          #
# ftp://ftp.iucr.org/pub/cif_core.dic.                                       #
#                                                                            #
# Software is freely available for graphical display of the structure(s)     #
# in this CIF. For information consult the CIF software page                 #
# http://www.iucr.org/resources/cif/software.                                #
#                                                                            #
# This file may be used for bona fide research purposes within the           #
# scientific community so long as proper attribution is given to the journal # 
# article from which it was obtained.                                        #
#                                                                            #
##############################################################################
data_global
_audit_creation_method     SHELXL-97
_journal_data_validation_number     ?
_journal_date_recd_electronic     2011-11-08
_journal_date_accepted     2011-11-21
_journal_name_full     'Acta Crystallographica, Section E'
_journal_year     2011
_journal_volume     67
_journal_issue     12
_journal_page_first     o3420
_journal_page_last     o3420
_journal_paper_category     QO
_journal_coeditor_code     JJ2110
_publ_contact_author_name     'M. Sithambaresan'
_publ_contact_author_address
;
Department of Chemistry
Faculty of Science
Eastern University
Chenkalady
Sri Lanka
;
_publ_contact_author_email     'eesans@yahoo.com'
_publ_contact_author_fax     '94-65-2240758'
_publ_contact_author_phone     '94-65-2240755'
_publ_section_title
;\
(<i>E</i>)-2-(4-Benzyloxy-2-hydroxybenzylidene)-<i>N</i>-\
phenylhydrazinecarbothioamide
;
loop_
    _publ_author_name
    _publ_author_footnote
    _publ_author_address
    'Nisha, K.' .
;
Department of Applied Chemistry
Cochin University of Science and Technology
Kochi 682 022
India
;
    'Sithambaresan, M.' .
;
Department of Chemistry
Faculty of Science
Eastern University, Sri Lanka
Chenkalady
Sri Lanka
;
    'Kurup, M. R. Prathapachandra' .
;
Department of Applied Chemistry
Cochin University of Science and Technology
Kochi 682 022
India
;
data_I
_audit_creation_method     SHELXL-97
_chemical_name_systematic
;\
(<i>E</i>)-2-(4-Benzyloxy-2-hydroxybenzylidene)-<i>N</i>-
phenylhydrazinecarbothioamide
;
_chemical_name_common     ?
_chemical_formula_moiety     'C21 H19 N3 O2 S'
_chemical_formula_sum     'C21 H19 N3 O2 S'
_chemical_formula_iupac     'C21 H19 N3 O2 S'
_chemical_formula_weight     377.45
_chemical_melting_point     ?
_symmetry_cell_setting     monoclinic
_symmetry_space_group_name_H-M     'C 2/c'
_symmetry_space_group_name_Hall     '-C 2yc'
loop_
    _symmetry_equiv_pos_as_xyz
    'x, y, z'
    '-x, y, -z+1/2'
    'x+1/2, y+1/2, z'
    '-x+1/2, y+1/2, -z+1/2'
    '-x, -y, -z'
    'x, -y, z-1/2'
    '-x+1/2, -y+1/2, -z'
    'x+1/2, -y+1/2, z-1/2'
_cell_length_a     24.099(3)
_cell_length_b     16.173(2)
_cell_length_c     9.8370(11)
_cell_angle_alpha     90.00
_cell_angle_beta     95.906(7)
_cell_angle_gamma     90.00
_cell_volume     3813.5(8)
_cell_formula_units_Z     8
_cell_measurement_reflns_used     1946
_cell_measurement_theta_min     5.010
_cell_measurement_theta_max     28.48
_cell_measurement_temperature     296(2)
_exptl_crystal_description     block
_exptl_crystal_colour     colorless
_exptl_crystal_size_max     0.30
_exptl_crystal_size_mid     0.25
_exptl_crystal_size_min     0.25
_exptl_crystal_density_diffrn     1.315
_exptl_crystal_density_meas     ?
_exptl_crystal_density_method     'not measured'
_exptl_crystal_F_000     1584
_exptl_absorpt_coefficient_mu     0.191
_exptl_absorpt_correction_type     multi-scan
_exptl_absorpt_process_details     '(SADABS; Sheldrick, 2008)'
_exptl_absorpt_correction_T_min     0.9450
_exptl_absorpt_correction_T_max     0.9539
_exptl_special_details     ?
_diffrn_ambient_temperature     296(2)
_diffrn_radiation_type     MoK\a
_diffrn_radiation_wavelength     0.71073
_diffrn_radiation_source     'fine-focus sealed tube'
_diffrn_radiation_monochromator     graphite
_diffrn_measurement_device_type     'Bruker Kappa APEXII CCD'
_diffrn_measurement_method     '\w and \f scan'
_diffrn_detector_area_resol_mean     8.33
_diffrn_reflns_number     14236
_diffrn_reflns_av_R_equivalents     0.0733
_diffrn_reflns_av_sigmaI/netI     0.0714
_diffrn_reflns_theta_min     2.51
_diffrn_reflns_theta_max     25.00
_diffrn_reflns_theta_full     25.00
_diffrn_measured_fraction_theta_max     0.999
_diffrn_measured_fraction_theta_full     0.999
_diffrn_reflns_limit_h_min     -28
_diffrn_reflns_limit_h_max     28
_diffrn_reflns_limit_k_min     -17
_diffrn_reflns_limit_k_max     19
_diffrn_reflns_limit_l_min     -11
_diffrn_reflns_limit_l_max     11
_diffrn_standards_number     0
_diffrn_standards_interval_count     0
_diffrn_standards_interval_time     ?
_diffrn_standards_decay_%     0
_refine_special_details
;
Refinement of <i>F</i>^2^ against ALL reflections. The weighted <i>R</i>-factor
<i>wR</i> and goodness of fit <i>S</i> are based on <i>F</i>^2^, conventional
<i>R</i>-factors <i>R</i> are based on <i>F</i>, with <i>F</i> set to zero for
negative <i>F</i>^2^. The threshold expression of <i>F</i>^2^ >
\s(<i>F</i>^2^) is used only for calculating <i>R</i>-factors(gt) <i>etc</i>.
and is not relevant to the choice of reflections for refinement.
<i>R</i>-factors based on <i>F</i>^2^ are statistically about twice as large
as those based on <i>F</i>, and <i>R</i>- factors based on ALL data will be
even larger.
;
_reflns_number_total     3351
_reflns_number_gt     1848
_reflns_threshold_expression     I>2sigma(I)
_refine_ls_structure_factor_coef     Fsqd
_refine_ls_matrix_type     full
_refine_ls_R_factor_all     0.1085
_refine_ls_R_factor_gt     0.0491
_refine_ls_wR_factor_gt     0.1158
_refine_ls_wR_factor_ref     0.1481
_refine_ls_goodness_of_fit_ref     1.009
_refine_ls_restrained_S_all     1.009
_refine_ls_number_reflns     3351
_refine_ls_number_parameters     256
_refine_ls_number_restraints     2
_refine_ls_hydrogen_treatment     mixed
_refine_ls_weighting_scheme     calc
_refine_ls_weighting_details
         'calc w=1/[\s^2^(Fo^2^)+(0.0662P)^2^+0.0863P] where P=(Fo^2^+2Fc^2^)/3'
_atom_sites_solution_hydrogens     geom
_atom_sites_solution_primary     direct
_atom_sites_solution_secondary     difmap
_refine_ls_shift/su_max     0.000
_refine_ls_shift/su_mean     0.000
_refine_diff_density_max     0.187
_refine_diff_density_min     -0.223
_refine_ls_extinction_method     none
_refine_ls_extinction_coef     ?
loop_
    _atom_type_symbol
    _atom_type_description
    _atom_type_scat_dispersion_real
    _atom_type_scat_dispersion_imag
    _atom_type_scat_source
    'C' 'C' 0.0033 0.0016
                         'International Tables Vol C Tables 4.2.6.8 and 6.1.1.4'
    'H' 'H' 0.0000 0.0000
                         'International Tables Vol C Tables 4.2.6.8 and 6.1.1.4'
    'N' 'N' 0.0061 0.0033
                         'International Tables Vol C Tables 4.2.6.8 and 6.1.1.4'
    'O' 'O' 0.0106 0.0060
                         'International Tables Vol C Tables 4.2.6.8 and 6.1.1.4'
    'S' 'S' 0.1246 0.1234
                         'International Tables Vol C Tables 4.2.6.8 and 6.1.1.4'
_computing_data_collection     'APEX2 (Bruker, 2004)'
_computing_cell_refinement     'APEX2 and SAINT (Bruker, 2004)'
_computing_data_reduction     'SAINT and XPREP (Bruker, 2004)'
_computing_structure_solution     'SIR92 (Altomare <i>et al.</i>, 1994)'
_computing_structure_refinement     'SHELXL97 (Sheldrick, 2008)'
_computing_molecular_graphics     'ORTEP-3 (Farrugia, 1997)'
_computing_publication_material
                        'SHELXL97 (Sheldrick, 2008) and publCIF (Westrip, 2010)'
loop_
    _atom_site_type_symbol
    _atom_site_label
    _atom_site_fract_x
    _atom_site_fract_y
    _atom_site_fract_z
    _atom_site_U_iso_or_equiv
    _atom_site_adp_type
    _atom_site_calc_flag
    _atom_site_refinement_flags
    _atom_site_occupancy
    _atom_site_symmetry_multiplicity
    _atom_site_disorder_assembly
    _atom_site_disorder_group
    S S1 0.49744(4) 0.63473(5) 1.03069(9) 0.0709(3) Uani d . 1 1 . .
    O O1 0.76193(9) 0.36630(13) 0.4043(2) 0.0729(7) Uani d . 1 1 . .
    O O2 0.65146(10) 0.57793(14) 0.5709(2) 0.0737(7) Uani d . 1 1 . .
    N N1 0.59125(9) 0.53647(16) 0.7749(2) 0.0511(6) Uani d . 1 1 . .
    N N2 0.55333(10) 0.54839(17) 0.8682(2) 0.0550(7) Uani d D 1 1 . .
    N N3 0.57110(11) 0.68512(18) 0.8607(3) 0.0664(8) Uani d D 1 1 . .
    C C1 0.79384(15) 0.3466(2) 0.1029(4) 0.0845(12) Uani d . 1 1 . .
    H H1 0.7561 0.3571 0.0800 0.101 Uiso calc R 1 1 . .
    C C2 0.82307(18) 0.3021(3) 0.0138(4) 0.1015(14) Uani d . 1 1 . .
    H H2 0.8051 0.2830 -0.0683 0.122 Uiso calc R 1 1 . .
    C C3 0.87770(18) 0.2865(3) 0.0463(5) 0.0936(13) Uani d . 1 1 . .
    H H3 0.8974 0.2572 -0.0144 0.112 Uiso calc R 1 1 . .
    C C4 0.90424(15) 0.3129(3) 0.1665(5) 0.0871(12) Uani d . 1 1 . .
    H H4 0.9418 0.3010 0.1890 0.104 Uiso calc R 1 1 . .
    C C5 0.87465(14) 0.3584(2) 0.2567(4) 0.0787(11) Uani d . 1 1 . .
    H H5 0.8927 0.3771 0.3391 0.094 Uiso calc R 1 1 . .
    C C6 0.81945(14) 0.3754(2) 0.2240(3) 0.0630(9) Uani d . 1 1 . .
    C C7 0.78667(13) 0.4237(2) 0.3182(3) 0.0681(10) Uani d . 1 1 . .
    H H7A 0.8110 0.4614 0.3730 0.082 Uiso calc R 1 1 . .
    H H7B 0.7579 0.4558 0.2658 0.082 Uiso calc R 1 1 . .
    C C8 0.72517(12) 0.3956(2) 0.4887(3) 0.0562(8) Uani d . 1 1 . .
    C C9 0.70723(11) 0.47536(19) 0.4902(3) 0.0530(8) Uani d . 1 1 . .
    H H9 0.7212 0.5143 0.4331 0.064 Uiso calc R 1 1 . .
    C C10 0.66811(11) 0.49850(19) 0.5768(3) 0.0496(7) Uani d . 1 1 . .
    C C11 0.64668(11) 0.44162(19) 0.6633(3) 0.0493(7) Uani d . 1 1 . .
    C C12 0.66643(13) 0.3615(2) 0.6596(3) 0.0701(10) Uani d . 1 1 . .
    H H12 0.6529 0.3225 0.7173 0.084 Uiso calc R 1 1 . .
    C C13 0.70480(14) 0.3371(2) 0.5751(3) 0.0751(10) Uani d . 1 1 . .
    H H13 0.7171 0.2827 0.5752 0.090 Uiso calc R 1 1 . .
    C C14 0.60610(11) 0.4627(2) 0.7560(3) 0.0534(8) Uani d . 1 1 . .
    H H14 0.5904 0.4205 0.8036 0.064 Uiso calc R 1 1 . .
    C C15 0.54245(11) 0.62420(19) 0.9143(3) 0.0513(7) Uani d . 1 1 . .
    C C16 0.57073(14) 0.7713(2) 0.8776(3) 0.0637(9) Uani d . 1 1 . .
    C C17 0.61716(16) 0.8131(3) 0.8441(3) 0.0847(11) Uani d . 1 1 . .
    H H17 0.6475 0.7836 0.8183 0.102 Uiso calc R 1 1 . .
    C C18 0.6191(2) 0.8979(3) 0.8485(4) 0.1049(14) Uani d . 1 1 . .
    H H18 0.6506 0.9255 0.8248 0.126 Uiso calc R 1 1 . .
    C C19 0.5749(2) 0.9422(3) 0.8877(4) 0.1129(16) Uani d . 1 1 . .
    H H19 0.5759 0.9996 0.8916 0.135 Uiso calc R 1 1 . .
    C C20 0.5290(2) 0.8994(3) 0.9210(4) 0.1051(14) Uani d . 1 1 . .
    H H20 0.4988 0.9287 0.9475 0.126 Uiso calc R 1 1 . .
    C C21 0.52644(15) 0.8151(2) 0.9165(3) 0.0814(11) Uani d . 1 1 . .
    H H21 0.4948 0.7878 0.9396 0.098 Uiso calc R 1 1 . .
    H H2A 0.6261(15) 0.589(2) 0.621(4) 0.110(14) Uiso d . 1 1 . .
    H H3A 0.5945(10) 0.665(2) 0.811(3) 0.091(12) Uiso d D 1 1 . .
    H H2B 0.5385(10) 0.5062(10) 0.901(3) 0.056(9) Uiso d D 1 1 . .
loop_
    _atom_site_aniso_label
    _atom_site_aniso_U_11
    _atom_site_aniso_U_22
    _atom_site_aniso_U_33
    _atom_site_aniso_U_12
    _atom_site_aniso_U_13
    _atom_site_aniso_U_23
    S1 0.0775(6) 0.0587(6) 0.0858(6) 0.0045(5) 0.0530(5) -0.0059(4)
    O1 0.0896(15) 0.0552(15) 0.0845(14) 0.0196(12) 0.0601(12) 0.0102(11)
    O2 0.0914(17) 0.0506(16) 0.0884(16) 0.0192(13) 0.0544(14) 0.0081(12)
    N1 0.0532(14) 0.0533(18) 0.0511(14) 0.0046(13) 0.0266(11) -0.0048(11)
    N2 0.0573(15) 0.0492(19) 0.0637(16) -0.0012(14) 0.0309(12) -0.0037(13)
    N3 0.0770(18) 0.0537(19) 0.0762(18) -0.0036(15) 0.0453(15) -0.0097(14)
    C1 0.083(2) 0.090(3) 0.086(3) 0.020(2) 0.035(2) -0.003(2)
    C2 0.102(3) 0.119(4) 0.089(3) 0.022(3) 0.040(2) -0.019(2)
    C3 0.097(3) 0.091(3) 0.103(3) 0.013(3) 0.063(3) -0.007(3)
    C4 0.068(2) 0.084(3) 0.118(3) 0.017(2) 0.051(2) 0.011(2)
    C5 0.072(2) 0.085(3) 0.084(2) 0.011(2) 0.0340(18) 0.0091(19)
    C6 0.075(2) 0.052(2) 0.069(2) 0.0108(18) 0.0398(17) 0.0087(17)
    C7 0.077(2) 0.063(2) 0.072(2) 0.0151(18) 0.0440(17) 0.0118(16)
    C8 0.0612(18) 0.051(2) 0.0612(18) 0.0105(16) 0.0308(15) -0.0032(15)
    C9 0.0587(18) 0.052(2) 0.0527(17) 0.0045(15) 0.0244(14) 0.0025(14)
    C10 0.0536(16) 0.044(2) 0.0539(17) 0.0046(16) 0.0171(13) -0.0049(14)
    C11 0.0540(17) 0.046(2) 0.0511(17) -0.0008(15) 0.0226(13) -0.0017(13)
    C12 0.088(2) 0.052(2) 0.079(2) 0.0073(19) 0.0501(18) 0.0112(16)
    C13 0.094(2) 0.047(2) 0.094(2) 0.0149(19) 0.058(2) 0.0077(18)
    C14 0.0564(18) 0.054(2) 0.0546(17) 0.0014(16) 0.0256(14) -0.0009(15)
    C15 0.0523(17) 0.047(2) 0.0569(17) 0.0016(16) 0.0181(13) -0.0051(15)
    C16 0.084(2) 0.054(2) 0.0575(19) -0.0069(19) 0.0316(16) -0.0037(16)
    C17 0.107(3) 0.069(3) 0.086(3) -0.011(2) 0.049(2) 0.001(2)
    C18 0.146(4) 0.075(3) 0.101(3) -0.032(3) 0.051(3) 0.007(2)
    C19 0.180(5) 0.052(3) 0.115(3) -0.011(3) 0.056(3) 0.005(2)
    C20 0.147(4) 0.058(3) 0.118(3) 0.005(3) 0.047(3) -0.009(2)
    C21 0.099(3) 0.055(3) 0.097(3) 0.000(2) 0.043(2) -0.010(2)
_geom_special_details
;
All e.s.d.'s (except the e.s.d. in the dihedral angle between two l.s. planes)
are estimated using the full covariance matrix. The cell e.s.d.'s are taken
into account individually in the estimation of e.s.d.'s in distances, angles
and torsion angles; correlations between e.s.d.'s in cell parameters are only
used when they are defined by crystal symmetry. An approximate (isotropic)
treatment of cell e.s.d.'s is used for estimating e.s.d.'s involving l.s.
planes.
;
loop_
    _geom_bond_atom_site_label_1
    _geom_bond_atom_site_label_2
    _geom_bond_site_symmetry_2
    _geom_bond_distance
    _geom_bond_publ_flag
    S1 C15 . 1.665(3) ?
    O1 C8 . 1.360(3) ?
    O1 C7 . 1.428(3) ?
    O2 C10 . 1.345(3) ?
    O2 H2A . 0.85(4) ?
    N1 C14 . 1.264(4) ?
    N1 N2 . 1.374(3) ?
    N2 C15 . 1.342(4) ?
    N2 H2B . 0.8501(10) ?
    N3 C15 . 1.341(4) ?
    N3 C16 . 1.403(4) ?
    N3 H3A . 0.8501(11) ?
    C1 C6 . 1.366(5) ?
    C1 C2 . 1.382(4) ?
    C1 H1 . 0.9300 ?
    C2 C3 . 1.346(5) ?
    C2 H2 . 0.9300 ?
    C3 C4 . 1.354(5) ?
    C3 H3 . 0.9300 ?
    C4 C5 . 1.403(5) ?
    C4 H4 . 0.9300 ?
    C5 C6 . 1.364(4) ?
    C5 H5 . 0.9300 ?
    C6 C7 . 1.498(4) ?
    C7 H7A . 0.9700 ?
    C7 H7B . 0.9700 ?
    C8 C9 . 1.360(4) ?
    C8 C13 . 1.395(4) ?
    C9 C10 . 1.386(3) ?
    C9 H9 . 0.9300 ?
    C10 C11 . 1.388(4) ?
    C11 C12 . 1.382(4) ?
    C11 C14 . 1.445(3) ?
    C12 C13 . 1.363(4) ?
    C12 H12 . 0.9300 ?
    C13 H13 . 0.9300 ?
    C14 H14 . 0.9300 ?
    C16 C21 . 1.369(4) ?
    C16 C17 . 1.376(4) ?
    C17 C18 . 1.373(6) ?
    C17 H17 . 0.9300 ?
    C18 C19 . 1.372(6) ?
    C18 H18 . 0.9300 ?
    C19 C20 . 1.371(6) ?
    C19 H19 . 0.9300 ?
    C20 C21 . 1.364(5) ?
    C20 H20 . 0.9300 ?
    C21 H21 . 0.9300 ?
loop_
    _geom_angle_atom_site_label_1
    _geom_angle_atom_site_label_2
    _geom_angle_atom_site_label_3
    _geom_angle_site_symmetry_1
    _geom_angle_site_symmetry_3
    _geom_angle
    _geom_angle_publ_flag
    C8 O1 C7 . . 118.2(2) ?
    C10 O2 H2A . . 114(3) ?
    C14 N1 N2 . . 116.6(2) ?
    C15 N2 N1 . . 121.3(2) ?
    C15 N2 H2B . . 119.9(19) ?
    N1 N2 H2B . . 118.6(19) ?
    C15 N3 C16 . . 132.3(2) ?
    C15 N3 H3A . . 110(2) ?
    C16 N3 H3A . . 117(2) ?
    C6 C1 C2 . . 121.1(4) ?
    C6 C1 H1 . . 119.4 ?
    C2 C1 H1 . . 119.4 ?
    C3 C2 C1 . . 119.8(4) ?
    C3 C2 H2 . . 120.1 ?
    C1 C2 H2 . . 120.1 ?
    C2 C3 C4 . . 120.7(3) ?
    C2 C3 H3 . . 119.7 ?
    C4 C3 H3 . . 119.7 ?
    C3 C4 C5 . . 119.5(4) ?
    C3 C4 H4 . . 120.2 ?
    C5 C4 H4 . . 120.2 ?
    C6 C5 C4 . . 120.2(4) ?
    C6 C5 H5 . . 119.9 ?
    C4 C5 H5 . . 119.9 ?
    C5 C6 C1 . . 118.6(3) ?
    C5 C6 C7 . . 121.5(3) ?
    C1 C6 C7 . . 119.8(3) ?
    O1 C7 C6 . . 107.9(3) ?
    O1 C7 H7A . . 110.1 ?
    C6 C7 H7A . . 110.1 ?
    O1 C7 H7B . . 110.1 ?
    C6 C7 H7B . . 110.1 ?
    H7A C7 H7B . . 108.4 ?
    O1 C8 C9 . . 124.4(3) ?
    O1 C8 C13 . . 115.3(3) ?
    C9 C8 C13 . . 120.3(2) ?
    C8 C9 C10 . . 120.0(3) ?
    C8 C9 H9 . . 120.0 ?
    C10 C9 H9 . . 120.0 ?
    O2 C10 C9 . . 116.8(3) ?
    O2 C10 C11 . . 122.1(2) ?
    C9 C10 C11 . . 121.2(3) ?
    C12 C11 C10 . . 117.0(2) ?
    C12 C11 C14 . . 119.7(3) ?
    C10 C11 C14 . . 123.3(3) ?
    C13 C12 C11 . . 123.0(3) ?
    C13 C12 H12 . . 118.5 ?
    C11 C12 H12 . . 118.5 ?
    C12 C13 C8 . . 118.6(3) ?
    C12 C13 H13 . . 120.7 ?
    C8 C13 H13 . . 120.7 ?
    N1 C14 C11 . . 122.4(3) ?
    N1 C14 H14 . . 118.8 ?
    C11 C14 H14 . . 118.8 ?
    N3 C15 N2 . . 114.3(2) ?
    N3 C15 S1 . . 126.4(2) ?
    N2 C15 S1 . . 119.3(2) ?
    C21 C16 C17 . . 119.3(3) ?
    C21 C16 N3 . . 124.2(3) ?
    C17 C16 N3 . . 116.4(3) ?
    C18 C17 C16 . . 120.6(4) ?
    C18 C17 H17 . . 119.7 ?
    C16 C17 H17 . . 119.7 ?
    C19 C18 C17 . . 120.3(4) ?
    C19 C18 H18 . . 119.8 ?
    C17 C18 H18 . . 119.8 ?
    C20 C19 C18 . . 118.2(4) ?
    C20 C19 H19 . . 120.9 ?
    C18 C19 H19 . . 120.9 ?
    C21 C20 C19 . . 122.1(4) ?
    C21 C20 H20 . . 118.9 ?
    C19 C20 H20 . . 118.9 ?
    C20 C21 C16 . . 119.5(4) ?
    C20 C21 H21 . . 120.3 ?
    C16 C21 H21 . . 120.3 ?
loop_
    _geom_torsion_atom_site_label_1
    _geom_torsion_atom_site_label_2
    _geom_torsion_atom_site_label_3
    _geom_torsion_atom_site_label_4
    _geom_torsion_site_symmetry_1
    _geom_torsion_site_symmetry_2
    _geom_torsion_site_symmetry_3
    _geom_torsion_site_symmetry_4
    _geom_torsion
    _geom_torsion_publ_flag
    C14 N1 N2 C15 . . . . 167.7(3) ?
    C6 C1 C2 C3 . . . . 0.1(6) ?
    C1 C2 C3 C4 . . . . 1.0(7) ?
    C2 C3 C4 C5 . . . . -1.2(6) ?
    C3 C4 C5 C6 . . . . 0.4(6) ?
    C4 C5 C6 C1 . . . . 0.6(5) ?
    C4 C5 C6 C7 . . . . 179.9(3) ?
    C2 C1 C6 C5 . . . . -0.9(6) ?
    C2 C1 C6 C7 . . . . 179.8(3) ?
    C8 O1 C7 C6 . . . . -173.0(3) ?
    C5 C6 C7 O1 . . . . -91.8(4) ?
    C1 C6 C7 O1 . . . . 87.5(4) ?
    C7 O1 C8 C9 . . . . 4.8(5) ?
    C7 O1 C8 C13 . . . . -176.8(3) ?
    O1 C8 C9 C10 . . . . 177.7(3) ?
    C13 C8 C9 C10 . . . . -0.7(5) ?
    C8 C9 C10 O2 . . . . -178.7(3) ?
    C8 C9 C10 C11 . . . . 0.2(5) ?
    O2 C10 C11 C12 . . . . 179.3(3) ?
    C9 C10 C11 C12 . . . . 0.5(4) ?
    O2 C10 C11 C14 . . . . -1.5(5) ?
    C9 C10 C11 C14 . . . . 179.6(3) ?
    C10 C11 C12 C13 . . . . -0.6(5) ?
    C14 C11 C12 C13 . . . . -179.8(3) ?
    C11 C12 C13 C8 . . . . 0.1(6) ?
    O1 C8 C13 C12 . . . . -178.0(3) ?
    C9 C8 C13 C12 . . . . 0.5(5) ?
    N2 N1 C14 C11 . . . . -178.5(2) ?
    C12 C11 C14 N1 . . . . 171.9(3) ?
    C10 C11 C14 N1 . . . . -7.2(5) ?
    C16 N3 C15 N2 . . . . 177.7(3) ?
    C16 N3 C15 S1 . . . . -3.7(5) ?
    N1 N2 C15 N3 . . . . 0.5(4) ?
    N1 N2 C15 S1 . . . . -178.3(2) ?
    C15 N3 C16 C21 . . . . -24.8(6) ?
    C15 N3 C16 C17 . . . . 159.3(3) ?
    C21 C16 C17 C18 . . . . -0.5(5) ?
    N3 C16 C17 C18 . . . . 175.6(3) ?
    C16 C17 C18 C19 . . . . 0.6(6) ?
    C17 C18 C19 C20 . . . . -0.5(7) ?
    C18 C19 C20 C21 . . . . 0.2(7) ?
    C19 C20 C21 C16 . . . . 0.0(6) ?
    C17 C16 C21 C20 . . . . 0.2(5) ?
    N3 C16 C21 C20 . . . . -175.6(3) ?
loop_
    _geom_hbond_atom_site_label_D
    _geom_hbond_atom_site_label_H
    _geom_hbond_atom_site_label_A
    _geom_hbond_site_symmetry_A
    _geom_hbond_distance_DH
    _geom_hbond_distance_HA
    _geom_hbond_distance_DA
    _geom_hbond_angle_DHA
    O2 H2A N1 . 0.85(4) 1.99(4) 2.679(3) 137(4)
    N2 H2B S1 5_667 0.8501(10) 2.552(5) 3.392(3) 170(3)
    C13 H13 O1 7_656 0.93 2.47 3.388(4) 171.4
    C5 H5 Cg 4_646 0.93 2.80 3.643(4) 152
    C12 H12 Cg 7_656 0.93 2.87 3.741(4) 157
_iucr_refine_instructions_details
;
TITL NKL1 in C2/c
CELL  0.71073  24.0987  16.1726   9.8370   90.000   95.906   90.000
ZERR     8.00   0.0029   0.0022   0.0011    0.000    0.007    0.000
LATT 7
SYMM  - X,   Y, 1/2 - Z
SFAC C  H  N  O  S
UNIT 168 152 24 16 8
MERG 2
OMIT 1 1 0
OMIT 2 0 0
OMIT  -3.00  50.00
L.S. 4
ACTA
BOND $H
FMAP 2
PLAN 5
CONF
HTAB O2 N1
HTAB N2 S1_$1
HTAB C13 O1_$2
EQIV $1  1-x,1-y,2-z
EQIV $2  3/2-x,1/2-y,1-z
DFIX 0.85 0.001 N3 H3A
DFIX 0.85 0.001 N2 H2B
SIZE     0.25   0.25   0.30
TEMP    23.00
WGHT    0.066200    0.086300
FVAR       0.05203
S1    5    0.497443    0.634729    1.030693    11.00000    0.07748    0.05869 =
         0.08583   -0.00592    0.05303    0.00446
O1    4    0.761931    0.366298    0.404290    11.00000    0.08964    0.05518 =
         0.08451    0.01021    0.06009    0.01957
O2    4    0.651465    0.577926    0.570921    11.00000    0.09140    0.05064 =
         0.08843    0.00811    0.05442    0.01924
N1    3    0.591249    0.536465    0.774866    11.00000    0.05321    0.05325 =
         0.05112   -0.00478    0.02657    0.00458
N2    3    0.553329    0.548385    0.868236    11.00000    0.05731    0.04916 =
         0.06368   -0.00374    0.03094   -0.00115
N3    3    0.571100    0.685120    0.860729    11.00000    0.07699    0.05371 =
         0.07616   -0.00968    0.04526   -0.00356
C1    1    0.793835    0.346587    0.102886    11.00000    0.08282    0.08992 =
         0.08640   -0.00307    0.03518    0.02049
AFIX  43
H1    2    0.756086    0.357091    0.080016    11.00000   -1.20000
AFIX   0
C2    1    0.823068    0.302083    0.013824    11.00000    0.10241    0.11910 =
         0.08933   -0.01862    0.04008    0.02206
AFIX  43
H2    2    0.805058    0.282953   -0.068322    11.00000   -1.20000
AFIX   0
C3    1    0.877703    0.286490    0.046306    11.00000    0.09746    0.09123 =
         0.10295   -0.00709    0.06303    0.01303
AFIX  43
H3    2    0.897425    0.257247   -0.014426    11.00000   -1.20000
AFIX   0
C4    1    0.904237    0.312936    0.166466    11.00000    0.06775    0.08396 =
         0.11814    0.01053    0.05125    0.01697
AFIX  43
H4    2    0.941811    0.301022    0.189017    11.00000   -1.20000
AFIX   0
C5    1    0.874647    0.358439    0.256711    11.00000    0.07205    0.08510 =
         0.08427    0.00912    0.03404    0.01078
AFIX  43
H5    2    0.892724    0.377080    0.339104    11.00000   -1.20000
AFIX   0
C6    1    0.819454    0.375419    0.223978    11.00000    0.07458    0.05191 =
         0.06918    0.00869    0.03981    0.01080
C7    1    0.786669    0.423735    0.318171    11.00000    0.07682    0.06313 =
         0.07192    0.01176    0.04398    0.01511
AFIX  23
H7A   2    0.811008    0.461409    0.372984    11.00000   -1.20000
H7B   2    0.757933    0.455850    0.265844    11.00000   -1.20000
AFIX   0
C8    1    0.725170    0.395634    0.488697    11.00000    0.06123    0.05127 =
         0.06119   -0.00320    0.03080    0.01051
C9    1    0.707232    0.475361    0.490187    11.00000    0.05870    0.05160 =
         0.05272    0.00255    0.02436    0.00450
AFIX  43
H9    2    0.721223    0.514316    0.433101    11.00000   -1.20000
AFIX   0
C10   1    0.668108    0.498503    0.576786    11.00000    0.05362    0.04369 =
         0.05393   -0.00492    0.01714    0.00463
C11   1    0.646683    0.441623    0.663275    11.00000    0.05398    0.04625 =
         0.05112   -0.00173    0.02263   -0.00076
C12   1    0.666434    0.361546    0.659596    11.00000    0.08790    0.05163 =
         0.07947    0.01122    0.05006    0.00727
AFIX  43
H12   2    0.652946    0.322512    0.717348    11.00000   -1.20000
AFIX   0
C13   1    0.704804    0.337143    0.575140    11.00000    0.09415    0.04736 =
         0.09386    0.00772    0.05781    0.01494
AFIX  43
H13   2    0.717130    0.282650    0.575181    11.00000   -1.20000
AFIX   0
C14   1    0.606103    0.462720    0.756047    11.00000    0.05638    0.05350 =
         0.05457   -0.00090    0.02565    0.00136
AFIX  43
H14   2    0.590355    0.420534    0.803604    11.00000   -1.20000
AFIX   0
C15   1    0.542454    0.624205    0.914264    11.00000    0.05226    0.04747 =
         0.05692   -0.00511    0.01813    0.00161
C16   1    0.570732    0.771277    0.877607    11.00000    0.08447    0.05415 =
         0.05748   -0.00372    0.03155   -0.00688
C17   1    0.617160    0.813088    0.844129    11.00000    0.10716    0.06906 =
         0.08598    0.00124    0.04858   -0.01143
AFIX  43
H17   2    0.647508    0.783620    0.818280    11.00000   -1.20000
AFIX   0
C18   1    0.619107    0.897897    0.848525    11.00000    0.14635    0.07479 =
         0.10133    0.00716    0.05052   -0.03221
AFIX  43
H18   2    0.650574    0.925484    0.824815    11.00000   -1.20000
AFIX   0
C19   1    0.574861    0.942158    0.887722    11.00000    0.17975    0.05196 =
         0.11542    0.00510    0.05574   -0.01103
AFIX  43
H19   2    0.575926    0.999599    0.891614    11.00000   -1.20000
AFIX   0
C20   1    0.529048    0.899388    0.920985    11.00000    0.14698    0.05770 =
         0.11756   -0.00851    0.04706    0.00492
AFIX  43
H20   2    0.498768    0.928737    0.947488    11.00000   -1.20000
AFIX   0
C21   1    0.526437    0.815147    0.916467    11.00000    0.09921    0.05523 =
         0.09666   -0.01007    0.04343    0.00038
AFIX  43
H21   2    0.494806    0.787752    0.939613    11.00000   -1.20000
AFIX   0
H2A   2    0.626105    0.589343    0.621331    11.00000    0.10966
H3A   2    0.594465    0.665108    0.810549    11.00000    0.09065
H2B   2    0.538505    0.506245    0.901414    11.00000    0.05639
HKLF    4  1.0  1.00  0.00  0.00  0.00  1.00  0.00  0.00  0.00  1.00
REM  NKL1 in C2/c
REM R1 =  0.0491 for   1848 Fo > 4sig(Fo)  and  0.1085 for all   3351 data
REM    256 parameters refined using      2 restraints
END
WGHT      0.0662      0.0863
REM Highest difference peak  0.187,  deepest hole -0.223,  1-sigma level  0.041
Q1    1   0.4901  0.5637  0.9960  11.00000  0.05    0.19
Q2    1   0.7690  0.3210 -0.1230  11.00000  0.05    0.15
Q3    1   0.4588  0.6802  1.0568  11.00000  0.05    0.15
Q4    1   0.4526  0.5843  1.0491  11.00000  0.05    0.14
Q5    1   0.6928  0.5781  0.6742  11.00000  0.05    0.14
;
