# Supplementary material for: (E)-2-(4-Benz­yloxy-2-hy­droxy­benzyl­idene)-N-phenyl­hydrazinecarbothio­amide
Source: Acta Crystallogr Sect E Struct Rep Online. 2011 Nov 25;67(Pt 12):o3420. doi: 10.1107/S1600536811049658 (PMC3239056; doi:10.1107/S1600536811049658)
Supplement: Supplementary file 2 [file e-67-o3420-Isup2.hkl]

# 
# h,k,l, Fc-squared, Fo-squared, sigma(Fo-squared) and status flag 
# 
data_I
_shelx_title ' NKL1 in C2/c' 
_shelx_refln_list_code          4 
_shelx_F_calc_maximum      601.90 
_exptl_crystal_F_000      1584.00 
_reflns_d_resolution_high  0.8410 
 
loop_ 
 _symmetry_equiv_pos_as_xyz 
 'x, y, z' 
 '-x, y, -z+1/2' 
 'x+1/2, y+1/2, z' 
 '-x+1/2, y+1/2, -z+1/2' 
 '-x, -y, -z' 
 'x, -y, z-1/2' 
 '-x+1/2, -y+1/2, -z' 
 'x+1/2, -y+1/2, z-1/2' 
 
_cell_length_a    24.0987 
_cell_length_b    16.1726 
_cell_length_c     9.8370 
_cell_angle_alpha  90.000 
_cell_angle_beta   95.906 
_cell_angle_gamma  90.000 
 
_shelx_F_squared_multiplier     1.000 
 
loop_ 
 _refln_index_h 
 _refln_index_k 
 _refln_index_l 
 _refln_F_squared_calc 
 _refln_F_squared_meas 
 _refln_F_squared_sigma 
 _refln_observed_status 
   4   0   0     3515.57     3224.96    122.34 o 
   6   0   0      510.73      527.59     30.23 o 
   8   0   0      725.07      692.99     34.58 o 
  10   0   0     5410.66     5716.90    197.20 o 
  12   0   0      765.53      662.76     44.80 o 
  14   0   0     1909.48     1577.73     86.36 o 
  16   0   0        3.86      -34.20     24.08 o 
  18   0   0     2151.97     2219.33    116.85 o 
  20   0   0      501.97      447.57     45.25 o 
  22   0   0      120.40       54.69     33.62 o 
  24   0   0      412.98      399.45    101.57 o 
  26   0   0        2.40       -8.90     36.16 o 
  28   0   0       54.43       23.07     68.29 o 
   3   1   0      161.10      129.70     15.94 o 
   5   1   0     2889.34     3315.71     84.53 o 
   7   1   0     2725.70     2849.42     71.45 o 
   9   1   0     2257.36     2178.60     54.74 o 
  11   1   0      441.64      393.13     19.32 o 
  13   1   0     5440.61     5847.46    186.91 o 
  15   1   0        0.13       -1.16     14.98 o 
  17   1   0       80.05       70.49     18.99 o 
  19   1   0     3621.37     3693.19    242.63 o 
  21   1   0      689.93      645.24     37.85 o 
  23   1   0      119.23       89.38     23.13 o 
  25   1   0       18.57        1.28     30.70 o 
  27   1   0       12.08        7.56     35.00 o 
   2   2   0     3590.62     3199.08     99.76 o 
   4   2   0      327.92      340.92     16.01 o 
   6   2   0        9.21        3.52      9.04 o 
   8   2   0      778.15      794.06     25.17 o 
  10   2   0     1095.80      988.10     30.99 o 
  12   2   0        3.21        2.62      9.75 o 
  14   2   0       11.90        9.86     11.70 o 
  16   2   0     2524.99     2608.76    137.71 o 
  18   2   0      132.04      117.03     18.16 o 
  20   2   0      684.62      637.72     48.18 o 
  22   2   0       36.98       22.96     21.76 o 
  24   2   0        1.21       21.57     28.39 o 
  26   2   0       61.63       66.94     44.52 o 
  28   2   0        4.92       -8.26     47.86 o 
   1   3   0    18548.12    18050.25    655.59 o 
   3   3   0    56913.70    56813.21   1681.33 o 
   5   3   0    12652.55    13099.22    364.51 o 
   7   3   0      836.68      829.68     30.86 o 
   9   3   0      705.95      776.51     31.64 o 
  11   3   0     1429.74     1218.03     44.11 o 
  13   3   0     6030.54     5969.54    227.25 o 
  15   3   0     3676.12     3627.67    113.83 o 
  17   3   0      198.37      203.72     30.55 o 
  19   3   0      325.96      294.87     27.35 o 
  21   3   0       85.70      150.81     20.51 o 
  23   3   0       90.35      109.63     29.55 o 
  25   3   0      171.37       71.16     46.13 o 
  27   3   0      311.09      315.23     62.21 o 
   0   4   0    58533.07    58741.55   3000.80 o 
   2   4   0      145.68      175.18     30.39 o 
   4   4   0    29983.92    29565.02    881.13 o 
   6   4   0    13270.86    13466.19    406.82 o 
   8   4   0    14585.64    14805.66    413.97 o 
  10   4   0      237.41      208.50     26.68 o 
  12   4   0      198.53      135.62     30.92 o 
  14   4   0      356.28      224.69     35.72 o 
  16   4   0      756.28      795.61     61.09 o 
  18   4   0      476.32      516.96     31.38 o 
  20   4   0       86.13       89.23     18.12 o 
  22   4   0      517.50      606.62     67.30 o 
  24   4   0      147.92      129.32     56.51 o 
  26   4   0      250.83      200.86     52.22 o 
   1   5   0     3817.06     3694.42    144.96 o 
   3   5   0     1814.42     1935.36     73.50 o 
   5   5   0        6.05       28.63     17.35 o 
   7   5   0    10268.63    10820.72    330.45 o 
   9   5   0      126.05      130.54     26.18 o 
  11   5   0        5.57      -17.24     29.85 o 
  13   5   0      337.39      284.52     36.05 o 
  15   5   0        6.22        0.18     29.00 o 
  17   5   0       83.22       55.15     33.83 o 
  19   5   0       78.06       83.31     24.86 o 
  21   5   0      325.87      398.70     63.92 o 
  23   5   0       18.12      -19.28     53.84 o 
  25   5   0        2.67      -39.56     44.70 o 
  27   5   0       98.50       43.04     47.59 o 
   0   6   0     5272.91     5213.84    485.69 o 
   2   6   0       60.44       76.17     34.12 o 
   4   6   0     1573.06     1597.94     59.47 o 
   6   6   0      207.99      191.98     26.18 o 
   8   6   0      198.76      218.60     45.20 o 
  10   6   0     4688.33     4617.82    216.79 o 
  12   6   0      525.21      406.68     52.33 o 
  14   6   0      318.33      361.34     42.02 o 
  16   6   0      328.39      272.23     38.95 o 
  18   6   0       30.43        9.19     34.62 o 
  20   6   0        9.21        1.05     37.15 o 
  22   6   0       31.78      -12.15     39.68 o 
  24   6   0      361.93      328.16     59.33 o 
  26   6   0       41.41      -10.76     44.81 o 
   1   7   0    13849.57    14537.93    538.78 o 
   3   7   0     5343.85     5236.65    236.68 o 
   5   7   0     6496.59     6675.56    365.63 o 
   7   7   0      269.59      224.20     51.71 o 
   9   7   0     1640.72     1477.52    108.36 o 
  11   7   0     5617.22     6079.36    342.10 o 
  13   7   0       66.93       -3.69     41.79 o 
  15   7   0      222.98      252.02     43.43 o 
  17   7   0      493.85      465.61     76.66 o 
  19   7   0      799.66      738.09     62.01 o 
  21   7   0      168.95      133.21     44.53 o 
  23   7   0      594.28      596.07    105.02 o 
  25   7   0      110.05       50.57     48.24 o 
   0   8   0        2.01        0.00     48.01 o 
   2   8   0      527.68      634.23     63.95 o 
   4   8   0    13786.75    13908.38    735.18 o 
   6   8   0     5350.31     5227.21    295.12 o 
   8   8   0     1995.66     1794.37    126.65 o 
  10   8   0      483.91      532.47     38.65 o 
  12   8   0     1110.94     1049.13     91.41 o 
  14   8   0      108.49       23.80     46.79 o 
  16   8   0      942.78      863.87     77.30 o 
  18   8   0      807.01      811.04    116.22 o 
  20   8   0       52.90       79.17     40.57 o 
  22   8   0      281.11      200.59     63.11 o 
  24   8   0      447.19      470.77     80.99 o 
   1   9   0     1703.36     2024.44    135.81 o 
   3   9   0     1053.95     1159.87    120.04 o 
   5   9   0     2777.03     2966.57    184.11 o 
   7   9   0        5.32       -3.69     40.63 o 
   9   9   0      361.86      359.98    125.58 o 
  11   9   0      112.14      103.42     70.18 o 
  13   9   0       49.88       36.93     47.01 o 
  15   9   0      300.17      307.79     70.18 o 
  17   9   0        0.80      -55.23     38.81 o 
  19   9   0       40.53       46.37     38.72 o 
  21   9   0       90.45       28.65     41.86 o 
  23   9   0      220.60      152.92     90.09 o 
  25   9   0       37.27       72.06     49.17 o 
   0  10   0     1058.53      797.79    107.11 o 
   2  10   0      189.85      148.37     45.65 o 
   4  10   0      447.49      417.49     61.33 o 
   6  10   0       40.74      -60.63     40.42 o 
   8  10   0       75.68       86.95     48.26 o 
  10  10   0      193.30      243.86     56.11 o 
  12  10   0      183.30      197.07     58.72 o 
  14  10   0      864.90      909.77    123.73 o 
  16  10   0      343.99      389.69     71.79 o 
  18  10   0       16.47      126.90     47.19 o 
  20  10   0     1090.06     1079.79     90.36 o 
  22  10   0       27.93       13.13     49.19 o 
  24  10   0       17.09      -30.68     50.22 o 
   1  11   0     4350.73     3972.19    238.96 o 
   3  11   0     5182.60     4827.21    283.36 o 
   5  11   0      302.43      338.08     62.68 o 
   7  11   0     2463.41     2291.69    159.25 o 
   9  11   0     1949.12     2249.32    159.31 o 
  11  11   0      657.46      657.46     80.96 o 
  13  11   0      105.68      -57.83     53.49 o 
  15  11   0        4.09      -42.57     52.04 o 
  17  11   0        5.46      -18.14     58.72 o 
  19  11   0     1048.78      980.87     87.91 o 
  21  11   0      372.60      407.97     64.62 o 
  23  11   0      149.03      208.01     59.95 o 
   0  12   0     3537.07     3276.09    295.48 o 
   2  12   0     2039.02     1828.62    135.81 o 
   4  12   0      376.90      290.28     61.33 o 
   6  12   0       31.88       -2.30     73.87 o 
   8  12   0      436.08      601.92     78.22 o 
  10  12   0      215.61      285.20     63.95 o 
  12  12   0      138.28       40.63     54.84 o 
  14  12   0      122.47      179.40     63.95 o 
  16  12   0      625.38      794.87     97.91 o 
  18  12   0      129.58       53.56     65.29 o 
  20  12   0      121.72      107.52     56.62 o 
  22  12   0      300.14      343.47     65.75 o 
   1  13   0       74.30      104.82     54.66 o 
   3  13   0      738.53      690.42     83.45 o 
   5  13   0      528.06      661.21    199.45 o 
   7  13   0     2593.15     2543.80    178.88 o 
   9  13   0      182.75      258.39     63.95 o 
  11  13   0       67.46       98.67     63.95 o 
  13  13   0        1.70      117.01    132.96 o 
  15  13   0      209.62      229.86     66.56 o 
  17  13   0       17.15       -8.49     61.33 o 
  19  13   0       23.31       67.28     74.18 o 
  21  13   0        7.69      -17.12     51.62 o 
   0  14   0      191.44      339.80     92.34 o 
   2  14   0      220.01      113.98     39.88 o 
   4  14   0      134.41      158.82     62.68 o 
   6  14   0     2278.10     2470.67    177.54 o 
   8  14   0      350.52      343.93     73.13 o 
  10  14   0      113.68       -7.39     57.46 o 
  12  14   0      474.67      498.17     80.84 o 
  14  14   0      298.65      317.66     75.20 o 
  16  14   0      224.87      270.30     78.22 o 
  18  14   0       56.13       15.06     67.30 o 
   1  15   0      570.14      677.94    114.50 o 
   3  15   0      976.10      829.95     96.53 o 
   5  15   0      330.57      399.42     75.60 o 
   7  15   0     2403.37     2581.77    201.29 o 
   9  15   0      317.49      194.88     66.25 o 
  11  15   0       60.68      -58.60     58.37 o 
  13  15   0      365.64      412.10     78.35 o 
  15  15   0      114.00       80.38     71.50 o 
  17  15   0       48.84        7.39     67.90 o 
   0  16   0      764.74      771.93    136.66 o 
   2  16   0      321.21      543.37     86.18 o 
   4  16   0       22.15      -63.42     61.33 o 
   6  16   0      420.90      357.85     77.01 o 
   8  16   0        0.28       44.64     59.90 o 
  10  16   0      170.01      -19.34    108.96 o 
  12  16   0      271.68      193.67     72.02 o 
  14  16   0        0.92      -58.04    147.74 o 
   1  17   0       44.69      -71.28     61.00 o 
   3  17   0        9.36      -62.79     57.46 o 
   5  17   0        3.33      -29.08     61.33 o 
   7  17   0       20.69       33.32     86.80 o 
   9  17   0       89.30       55.40     81.26 o 
  11  17   0      235.43      193.01     80.84 o 
  13  17   0       37.65       84.75    149.58 o 
   0  18   0      163.36      103.42    103.42 o 
   2  18   0       29.61      120.86    138.50 o 
   4  18   0       96.98      167.22    132.96 o 
   6  18   0       54.72      158.04     74.40 o 
   8  18   0      297.81      198.61     83.10 o 
  10  18   0      195.85      256.78     82.24 o 
   1  19   0      112.69      274.90     83.10 o 
   3  19   0      195.68      275.85     83.45 o 
 -27   1   1       13.12      -32.19     40.95 o 
 -25   1   1       65.69       35.87     26.54 o 
 -23   1   1      358.97      354.62     33.23 o 
 -21   1   1      331.41      393.45     49.54 o 
 -19   1   1       85.45      124.30     32.76 o 
 -17   1   1      137.32      228.90     25.33 o 
 -15   1   1      319.68      303.34     24.53 o 
 -13   1   1      660.20      643.08     32.74 o 
 -11   1   1     1850.64     1883.84     58.76 o 
  -9   1   1     1427.61     1306.54     41.13 o 
  -7   1   1      111.39       94.02     12.21 o 
  -5   1   1     6184.39     6127.77    144.58 o 
  -3   1   1    34149.52    32527.89    706.30 o 
  -1   1   1    15187.20     7409.81    352.60 o 
   1   1   1      925.77      801.73     31.97 o 
   3   1   1    12637.81    12278.14    295.29 o 
   5   1   1    66094.68    64604.23   1619.97 o 
   7   1   1      822.97      832.52     27.41 o 
   9   1   1     5351.87     5459.68    137.11 o 
  11   1   1        7.59        4.85     12.11 o 
  13   1   1      699.41      716.60     34.50 o 
  15   1   1       15.62        4.71     18.71 o 
  17   1   1        1.98      -20.33     22.71 o 
  19   1   1       57.61       92.85     26.09 o 
  21   1   1        1.34       24.80     38.52 o 
  23   1   1        3.50       33.97     24.40 o 
  25   1   1       67.99       46.32     34.39 o 
  27   1   1       13.24       41.06     36.75 o 
 -28   2   1       38.04       25.23     46.81 o 
 -26   2   1       72.48       62.89     44.33 o 
 -24   2   1      120.95       97.90     20.73 o 
 -22   2   1        0.93        8.31     23.40 o 
 -20   2   1       33.15       60.77     21.64 o 
 -18   2   1     1322.79     1361.30     58.90 o 
 -16   2   1       99.80       79.53     19.46 o 
 -14   2   1     2752.16     2912.67    101.55 o 
 -12   2   1      589.53      640.25     33.75 o 
 -10   2   1     4148.39     4396.78    115.99 o 
  -8   2   1    13751.75    14913.31    367.78 o 
  -6   2   1       84.00      112.40     19.65 o 
  -4   2   1     2132.94     2198.74     50.99 o 
  -2   2   1     1888.89     1694.02     41.21 o 
   0   2   1     7975.55     7456.52    243.75 o 
   2   2   1    15558.82    15054.93    417.88 o 
   4   2   1     9912.70     9963.55    255.19 o 
   6   2   1    31044.95    30249.36    760.31 o 
   8   2   1        6.63       22.34     11.40 o 
  10   2   1     1111.96     1155.19     40.57 o 
  12   2   1       10.23       -5.45     23.12 o 
  14   2   1      744.43      745.27     43.38 o 
  16   2   1      245.49      240.35     27.25 o 
  18   2   1      225.43      172.69     26.09 o 
  20   2   1        0.25      -25.46     39.19 o 
  22   2   1      384.32      341.94     36.28 o 
  24   2   1        0.02      -44.18     29.45 o 
  26   2   1       20.18       -1.45     32.60 o 
 -27   3   1       66.01       42.29     45.06 o 
 -25   3   1       30.52      -16.65     33.82 o 
 -23   3   1       83.76       73.97     35.33 o 
 -21   3   1        9.18       22.11     25.21 o 
 -19   3   1       11.92       10.49     14.83 o 
 -17   3   1     1633.32     1632.44     66.56 o 
 -15   3   1     1786.40     1769.71     77.52 o 
 -13   3   1     1124.62     1204.24     50.62 o 
 -11   3   1      563.50      552.39     30.50 o 
  -9   3   1      506.94      469.34     25.57 o 
  -7   3   1      107.52      144.66     15.20 o 
  -5   3   1       55.77       47.20      9.47 o 
  -3   3   1     7158.19     7140.85    177.39 o 
  -1   3   1    20839.59    20109.61    557.82 o 
   1   3   1    15259.21    14482.60    402.33 o 
   3   3   1     7885.40     7618.40    230.93 o 
   5   3   1    19514.61    19991.79    587.46 o 
   7   3   1       77.09       87.49     13.10 o 
   9   3   1     1369.71     1435.41     45.74 o 
  11   3   1     1649.59     1546.27     56.96 o 
  13   3   1        4.27      -18.36     14.97 o 
  15   3   1       78.79       84.44     17.94 o 
  17   3   1      152.73      171.29     25.26 o 
  19   3   1       26.94      -18.17     20.21 o 
  21   3   1      417.32      513.67     41.85 o 
  23   3   1        7.38       -2.89     32.42 o 
  25   3   1        3.07       18.40     44.03 o 
  27   3   1       51.18       20.12     35.91 o 
 -28   4   1       31.26        8.00     49.87 o 
 -26   4   1       11.95       54.68     45.75 o 
 -24   4   1      166.92      150.95     47.31 o 
 -22   4   1      135.48      103.35     33.86 o 
 -20   4   1       10.92       25.87     21.20 o 
 -18   4   1      182.52      128.50     56.59 o 
 -16   4   1      472.25      470.18     46.13 o 
 -14   4   1        4.82       -5.17     24.89 o 
 -12   4   1      688.37      703.63     40.39 o 
 -10   4   1      992.66     1020.99     55.88 o 
  -8   4   1       11.09       -4.87     17.04 o 
  -6   4   1     4377.10     4448.34    122.90 o 
  -4   4   1    17031.72    16203.77    398.67 o 
  -2   4   1    21695.70    21332.18    552.87 o 
   0   4   1       27.45        0.00     15.03 o 
   2   4   1     6823.28     6626.45    202.29 o 
   4   4   1      126.53      106.59     17.07 o 
   6   4   1      600.08      606.90     28.93 o 
   8   4   1     1764.35     1664.28     55.88 o 
  10   4   1     1641.21     1661.83     77.14 o 
  12   4   1       34.30       39.68     15.25 o 
  14   4   1       30.69        2.35     17.27 o 
  16   4   1       12.19       29.60     25.05 o 
  18   4   1       24.72       29.00     21.97 o 
  20   4   1       10.30       -0.95     32.78 o 
  22   4   1        6.38        2.52     26.22 o 
  24   4   1       26.22       29.09     42.85 o 
  26   4   1       14.70       65.59     44.57 o 
 -27   5   1      206.97      254.30     61.84 o 
 -25   5   1      195.09      203.93     75.70 o 
 -23   5   1      440.15      584.65     96.35 o 
 -21   5   1      466.10      437.85     53.68 o 
 -19   5   1        0.45       -6.71     34.28 o 
 -17   5   1      499.17      509.17     57.58 o 
 -15   5   1      602.25      616.69     45.42 o 
 -13   5   1       17.72        0.43     21.60 o 
 -11   5   1     1317.33     1196.47     56.20 o 
  -9   5   1     6574.83     6796.92    263.62 o 
  -7   5   1      105.42      127.46     16.48 o 
  -5   5   1     2339.71     2136.07     64.12 o 
  -3   5   1        8.59       16.12     16.62 o 
  -1   5   1     4534.94     4814.79    165.50 o 
   1   5   1    10424.09    10824.94    359.03 o 
   3   5   1     3018.90     3180.96    126.23 o 
   5   5   1      193.11      189.15     29.26 o 
   7   5   1     3029.43     3581.44    105.76 o 
   9   5   1     1131.82     1201.77     50.52 o 
  11   5   1      343.69      499.52     79.97 o 
  13   5   1     1281.88     1363.74     73.32 o 
  15   5   1       46.95       42.22     32.64 o 
  17   5   1       18.24      -16.34     30.43 o 
  19   5   1       57.85       53.18     35.94 o 
  21   5   1       27.93      -53.17     35.45 o 
  23   5   1       25.28      -10.13     40.31 o 
  25   5   1        8.77      -39.72     41.35 o 
  27   5   1       80.93        3.99     47.96 o 
 -26   6   1        0.18       20.86     45.85 o 
 -24   6   1      200.26      153.60     46.59 o 
 -22   6   1      508.28      531.32    124.05 o 
 -20   6   1      277.53      236.07     46.57 o 
 -18   6   1      498.58      426.71     48.93 o 
 -16   6   1       61.72        8.25     26.69 o 
 -14   6   1      449.89      370.03     40.86 o 
 -12   6   1     1146.38     1029.62     69.35 o 
 -10   6   1     1157.64     1050.54     65.64 o 
  -8   6   1     1575.20     1729.85     86.82 o 
  -6   6   1      553.80      790.57     43.20 o 
  -4   6   1       70.22       68.01     19.30 o 
  -2   6   1     8193.77     7766.20    239.22 o 
   0   6   1      681.95      794.96     39.17 o 
   2   6   1      327.49      332.52     25.94 o 
   4   6   1      393.20      415.68     34.60 o 
   6   6   1        0.75       21.49     26.12 o 
   8   6   1      363.25      425.58     34.47 o 
  10   6   1       16.52       12.41     21.21 o 
  12   6   1      256.12      280.32     44.68 o 
  14   6   1      240.39      259.37     54.65 o 
  16   6   1      138.69       85.98     32.31 o 
  18   6   1       44.52        8.53     34.18 o 
  20   6   1        2.90        0.08     35.26 o 
  22   6   1       32.89      -12.92     38.84 o 
  24   6   1        9.65      -59.77     39.85 o 
  26   6   1      146.59       84.08     48.72 o 
 -25   7   1       17.73       66.01     45.80 o 
 -23   7   1        7.87      -27.49     40.51 o 
 -21   7   1      430.11      494.58     56.93 o 
 -19   7   1      325.07      230.77     44.37 o 
 -17   7   1     1221.05     1091.57     99.69 o 
 -15   7   1      240.03      240.44     37.93 o 
 -13   7   1        4.12      -42.49     28.33 o 
 -11   7   1      323.54      292.92     45.97 o 
  -9   7   1     1726.78     1720.16    124.72 o 
  -7   7   1       35.86       33.91     52.95 o 
  -5   7   1      129.82      132.77     99.72 o 
  -3   7   1     4115.32     4423.23    174.94 o 
  -1   7   1      749.49      766.07     44.97 o 
   1   7   1      310.07      248.67     29.27 o 
   3   7   1       55.78       36.19     23.27 o 
   5   7   1      154.91      178.70     42.12 o 
   7   7   1     3377.56     3889.63    227.21 o 
   9   7   1        1.95       -3.48     18.91 o 
  11   7   1      217.69      226.29     28.50 o 
  13   7   1      558.19      706.54     77.01 o 
  15   7   1       10.82      -32.56     35.90 o 
  17   7   1       17.36        9.07     34.79 o 
  19   7   1       28.44       62.19     39.62 o 
  21   7   1      327.02      373.15     95.96 o 
  23   7   1      121.78      177.29     48.35 o 
  25   7   1       19.09       25.35     45.81 o 
 -26   8   1        0.14      -16.60     45.49 o 
 -24   8   1        0.76      -59.44     39.63 o 
 -22   8   1       25.07       38.52     41.51 o 
 -20   8   1       96.95       31.28     39.03 o 
 -18   8   1     2193.07     2070.89    221.77 o 
 -16   8   1     1237.64     1219.38     76.89 o 
 -14   8   1      133.15      133.10     36.49 o 
 -12   8   1       46.08      -26.20     35.72 o 
 -10   8   1      293.60      362.21     45.33 o 
  -8   8   1        0.00      -20.61     48.01 o 
  -6   8   1      203.76      234.55     48.26 o 
  -4   8   1       98.89      117.51     33.24 o 
  -2   8   1     7177.56     9079.17    489.68 o 
   0   8   1      947.68      909.50     77.01 o 
   2   8   1      593.38      508.02     57.46 o 
   4   8   1       98.98       66.23     37.80 o 
   6   8   1     5810.60     6446.93    357.80 o 
   8   8   1      245.20      234.82     48.26 o 
  10   8   1       87.10      121.68     26.78 o 
  12   8   1       35.80       -3.74     23.49 o 
  14   8   1      100.73      141.96     50.88 o 
  16   8   1       97.70       97.49     56.11 o 
  18   8   1       46.92       42.95     37.50 o 
  20   8   1      162.59      156.09     49.83 o 
  22   8   1       45.88      -33.61     41.74 o 
  24   8   1       57.71      -61.80     41.20 o 
 -25   9   1        2.48       32.12     56.51 o 
 -23   9   1       28.48       20.20     44.98 o 
 -21   9   1      127.77      140.27     43.62 o 
 -19   9   1       87.49       68.22     40.71 o 
 -17   9   1     2034.66     2096.59    159.01 o 
 -15   9   1      182.77      174.27     41.44 o 
 -13   9   1        0.10      -56.28     37.52 o 
 -11   9   1     1080.42     1045.15     72.61 o 
  -9   9   1       63.52      128.40     60.94 o 
  -7   9   1     1654.79     1482.86    110.97 o 
  -5   9   1     1743.02     1818.32    126.65 o 
  -3   9   1      457.31      442.61     45.41 o 
  -1   9   1       55.22       10.83     60.94 o 
   1   9   1     7481.61     7707.17    421.78 o 
   3   9   1     2210.25     2644.53    165.83 o 
   5   9   1       18.36       35.86     68.33 o 
   7   9   1     1848.42     1810.06    127.97 o 
   9   9   1       58.36       51.71     51.71 o 
  11   9   1      709.80      761.06     54.02 o 
  13   9   1       29.00       23.52     31.02 o 
  15   9   1       17.81      -20.76     48.26 o 
  17   9   1       59.18       76.96     55.74 o 
  19   9   1      239.18      319.56     57.91 o 
  21   9   1       41.43       22.83     49.54 o 
  23   9   1      131.17       40.87     52.57 o 
 -24  10   1        0.04      -41.30     42.70 o 
 -22  10   1        1.41       -1.81     42.10 o 
 -20  10   1        4.86      -61.09     40.72 o 
 -18  10   1     1320.51     1204.09     93.63 o 
 -16  10   1        9.98      -57.72     38.48 o 
 -14  10   1     1484.05     1847.34    239.55 o 
 -12  10   1       61.30       20.36     50.88 o 
 -10  10   1       55.60       -2.99     48.26 o 
  -8  10   1      864.55      808.77     82.24 o 
  -6  10   1       16.72       45.06     45.20 o 
  -4  10   1      244.41      263.08     42.46 o 
  -2  10   1      399.93      524.09     62.68 o 
   0  10   1       58.19       83.10     41.79 o 
   2  10   1     1334.47     1377.05    105.75 o 
   4  10   1      263.89      258.30     52.23 o 
   6  10   1        0.12        2.39     44.17 o 
   8  10   1      306.78      369.28     58.72 o 
  10  10   1      331.41      370.02     63.95 o 
  12  10   1      180.80      221.67     51.35 o 
  14  10   1      145.50      197.04     56.11 o 
  16  10   1       67.98       65.25     58.37 o 
  18  10   1       71.89       65.82     44.68 o 
  20  10   1        0.82       30.05     48.44 o 
  22  10   1      224.27      333.20    126.42 o 
 -23  11   1        4.60       -2.61     49.34 o 
 -21  11   1       40.37       97.91     51.50 o 
 -19  11   1        4.19        8.90     49.34 o 
 -17  11   1      820.79      775.50     76.53 o 
 -15  11   1      394.74      470.04     92.34 o 
 -13  11   1      159.94      107.11     57.46 o 
 -11  11   1      139.79       55.03     81.26 o 
  -9  11   1      744.95      959.04    175.44 o 
  -7  11   1        2.66       67.33     60.94 o 
  -5  11   1      374.86      317.07     60.94 o 
  -3  11   1      158.19      129.68     45.37 o 
  -1  11   1      556.27      727.40     77.01 o 
   1  11   1       32.26      -27.23     59.10 o 
   3  11   1        2.41       43.24     44.17 o 
   5  11   1       15.67       36.93     45.65 o 
   7  11   1       98.18       27.91     96.03 o 
   9  11   1       27.51      -40.10     46.17 o 
  11  11   1      406.47      522.77     69.24 o 
  13  11   1       93.83       90.37     40.45 o 
  15  11   1        2.09       84.95     60.07 o 
  17  11   1       22.30       21.15     57.28 o 
  19  11   1       13.76        2.43     48.21 o 
  21  11   1        3.43      -68.45     46.18 o 
  23  11   1       30.24       70.14     57.45 o 
 -22  12   1       24.97       18.36     50.44 o 
 -20  12   1        3.67       76.46     49.95 o 
 -18  12   1       14.43       65.90     49.32 o 
 -16  12   1       10.49       17.24     62.52 o 
 -14  12   1      889.01      912.00    100.52 o 
 -12  12   1      256.50      319.28     66.25 o 
 -10  12   1      298.08      295.37     66.56 o 
  -8  12   1     3392.79     3383.46    219.33 o 
  -6  12   1       68.59       85.60     52.04 o 
  -4  12   1       70.12       64.40     37.47 o 
  -2  12   1      428.38      451.90     50.90 o 
   0  12   1       14.25       92.90     50.88 o 
   2  12   1       21.71       77.76     49.42 o 
   4  12   1       66.61       76.59     49.42 o 
   6  12   1      302.49      407.52     69.17 o 
   8  12   1       20.40       80.02     64.64 o 
  10  12   1      142.20      248.91     61.33 o 
  12  12   1     2035.52     2282.37    253.29 o 
  14  12   1       46.36       83.72     58.72 o 
  16  12   1      136.25      139.57     68.33 o 
  18  12   1       24.59      -55.40     60.07 o 
  20  12   1        0.03      -52.78     48.35 o 
 -21  13   1        0.02       18.76     50.82 o 
 -19  13   1        5.66       47.21     50.60 o 
 -17  13   1      212.55      204.37     73.58 o 
 -15  13   1       52.78      -42.56     79.41 o 
 -13  13   1       16.91      -53.51    140.35 o 
 -11  13   1     1582.33     1658.15    139.71 o 
  -9  13   1       28.32       22.16     54.84 o 
  -7  13   1      714.36      719.53     86.07 o 
  -5  13   1       46.94       -3.18     72.02 o 
  -3  13   1      559.60      531.33     55.97 o 
  -1  13   1      664.35      645.14    171.75 o 
   1  13   1      169.42      301.16     68.33 o 
   3  13   1      246.86      287.13    101.57 o 
   5  13   1      112.48      112.65     54.84 o 
   7  13   1      296.18      152.25    108.96 o 
   9  13   1      188.94      258.54     65.29 o 
  11  13   1      612.13      705.31     88.68 o 
  13  13   1       27.01      116.34     62.68 o 
  15  13   1       69.90      103.34     66.56 o 
  17  13   1       10.83      -88.64     59.10 o 
  19  13   1      117.78       68.94     83.10 o 
 -18  14   1       10.03        8.13     65.14 o 
 -16  14   1       28.22       83.10     70.51 o 
 -14  14   1      281.24      329.57    110.80 o 
 -12  14   1       93.35       95.23     66.48 o 
 -10  14   1      388.77      485.17     81.26 o 
  -8  14   1       18.36       14.61     59.90 o 
  -6  14   1      616.91      488.47     77.83 o 
  -4  14   1      573.76      487.81     78.22 o 
  -2  14   1      211.46      228.35     46.52 o 
   0  14   1      117.18        5.54     68.33 o 
   2  14   1       34.49       -0.18     54.66 o 
   4  14   1      126.64       61.39     62.79 o 
   6  14   1       41.74       18.65     90.49 o 
   8  14   1     1464.87     1536.54    131.87 o 
  10  14   1      217.48      118.19     92.34 o 
  12  14   1        9.87       44.08    108.96 o 
  14  14   1       48.65       51.71     65.29 o 
  16  14   1      229.75      250.47     77.01 o 
  18  14   1       31.33       48.01     99.72 o 
 -17  15   1        2.05       47.88     68.88 o 
 -15  15   1       20.30      174.43     73.58 o 
 -13  15   1      142.00      125.24     69.94 o 
 -11  15   1      196.18      177.85     67.75 o 
  -9  15   1      198.05      151.43     65.29 o 
  -7  15   1       29.45       26.01     59.90 o 
  -5  15   1       14.04       82.98    105.26 o 
  -3  15   1      880.78      670.63     67.37 o 
  -1  15   1      636.91      563.11     64.05 o 
   1  15   1       12.87       18.47     54.84 o 
   3  15   1      138.53       41.37     58.37 o 
   5  15   1       31.56      -17.87    105.26 o 
   7  15   1      361.80      363.31     74.12 o 
   9  15   1       75.51       52.55     62.52 o 
  11  15   1       30.68      116.12     65.14 o 
  13  15   1        3.48       22.16     96.03 o 
  15  15   1       35.37      150.73     77.56 o 
  17  15   1        9.35       54.84     69.17 o 
 -14  16   1        3.79      -92.00     61.33 o 
 -12  16   1        2.67       69.83    136.66 o 
 -10  16   1       35.56       27.70     60.07 o 
  -8  16   1       76.16      199.59     67.75 o 
  -6  16   1       73.44       68.48    131.12 o 
  -4  16   1        2.02      -13.18     57.28 o 
  -2  16   1      137.26      166.86     66.56 o 
   0  16   1      115.60       48.84     59.10 o 
   2  16   1       42.57       65.88     63.95 o 
   4  16   1       79.04      124.94     67.75 o 
   6  16   1        0.73      -19.14     56.75 o 
   8  16   1       43.87       71.98     63.95 o 
  10  16   1       48.97      104.81     69.17 o 
  12  16   1      305.11      374.21     79.37 o 
  14  16   1       27.83      -82.08     58.72 o 
 -13  17   1        4.02       82.09     68.88 o 
 -11  17   1       33.93       -3.84    108.96 o 
  -9  17   1        0.01      -77.96     68.33 o 
  -7  17   1        2.10      -72.45     61.33 o 
  -5  17   1       16.29       -9.67     61.33 o 
  -3  17   1       10.36      101.68     66.56 o 
  -1  17   1      124.93      185.23     69.17 o 
   1  17   1       19.00        1.49     60.34 o 
   3  17   1       23.58       23.37     63.63 o 
   5  17   1       44.29      -26.78    110.80 o 
   7  17   1       45.09      142.16    131.12 o 
   9  17   1        0.12        2.26     63.95 o 
  11  17   1       14.16       67.41     72.57 o 
  -8  18   1       10.21       35.34     66.56 o 
  -6  18   1        3.87      -21.07     66.56 o 
  -4  18   1       23.10       18.39     66.56 o 
  -2  18   1       93.25      225.75     74.40 o 
   0  18   1       15.10      102.85     79.41 o 
   2  18   1        1.31       15.22     65.14 o 
   4  18   1       15.84       31.39     65.29 o 
   6  18   1        3.97      -13.94     63.95 o 
   8  18   1       53.31       60.94     73.13 o 
  -3  19   1       13.13        2.77     72.02 o 
  -1  19   1        8.80      -38.85     70.37 o 
   1  19   1        4.97       47.49     72.57 o 
   3  19   1        4.35      -60.02     67.75 o 
 -28   0   2        8.03      -26.98     63.63 o 
 -26   0   2      335.87      330.54     64.85 o 
 -24   0   2      231.44      297.76     46.85 o 
 -22   0   2      195.89      266.48     56.72 o 
 -20   0   2      190.30      155.58     59.09 o 
 -18   0   2      251.69      319.55     38.81 o 
 -16   0   2      499.29      444.14     72.04 o 
 -14   0   2    18359.80    19213.85    827.96 o 
 -12   0   2     1389.49     1613.26     87.22 o 
 -10   0   2      251.97      339.28     28.39 o 
  -8   0   2    11528.88    12145.58    448.75 o 
  -6   0   2     9285.81     9895.87    364.72 o 
  -4   0   2     7465.64     6279.63    231.30 o 
  -2   0   2    25870.32    23285.55    834.99 o 
   0   0   2    19405.12    18708.48    660.43 o 
   2   0   2    28424.17    27660.49    972.50 o 
   4   0   2   362280.44   363567.53  17976.20 o 
   6   0   2    48753.07    47638.83   1947.10 o 
   8   0   2      452.74      495.36     31.47 o 
  10   0   2       49.32       21.30     23.70 o 
  12   0   2     1665.91     1718.41     78.03 o 
  14   0   2       28.62       -3.76     23.28 o 
  16   0   2      288.05      261.47     36.13 o 
  18   0   2      846.40      801.33     67.07 o 
  20   0   2       13.86       -4.31     46.28 o 
  22   0   2        0.02        5.82     34.78 o 
  24   0   2      265.56      242.90     43.53 o 
  26   0   2       74.55      102.99     46.85 o 
 -27   1   2        1.60      -29.46     35.23 o 
 -25   1   2       19.76      100.14     28.26 o 
 -23   1   2       86.29      102.50     26.76 o 
 -21   1   2        0.23       21.70     22.56 o 
 -19   1   2      680.53      695.30     40.88 o 
 -17   1   2      911.01      907.48     44.55 o 
 -15   1   2     7530.57     7967.60    252.06 o 
 -13   1   2     3111.30     3186.13    108.96 o 
 -11   1   2      716.26      864.13     36.80 o 
  -9   1   2     4667.07     5052.45    129.95 o 
  -7   1   2     5410.70     5394.68    136.51 o 
  -5   1   2       77.30       54.89     10.69 o 
  -3   1   2      429.34      496.41     15.68 o 
  -1   1   2    18922.77    18767.37    452.51 o 
   1   1   2     3240.41     2790.77     75.56 o 
   3   1   2    10232.21     9315.20    270.05 o 
   5   1   2   110239.31   108814.88   2722.12 o 
   7   1   2       33.19       49.34     10.76 o 
   9   1   2      228.06      200.50     14.39 o 
  11   1   2      115.41      105.64     13.13 o 
  13   1   2        3.26      -16.23     20.07 o 
  15   1   2       90.47       93.07     19.04 o 
  17   1   2      186.86      178.32     22.50 o 
  19   1   2      103.17      145.39     29.38 o 
  21   1   2       79.33       54.92     24.50 o 
  23   1   2      404.83      339.39     34.95 o 
  25   1   2      133.05      132.96     31.73 o 
  27   1   2       28.13       13.22     36.39 o 
 -28   2   2       14.58      -29.01     45.92 o 
 -26   2   2       84.28      107.42     40.28 o 
 -24   2   2       30.42       93.09     26.98 o 
 -22   2   2      358.78      382.73     54.51 o 
 -20   2   2        9.93      -41.71     27.80 o 
 -18   2   2       97.63      106.51     24.50 o 
 -16   2   2      190.33      206.36     24.35 o 
 -14   2   2     2121.23     2279.48     92.63 o 
 -12   2   2      449.03      496.25     34.33 o 
 -10   2   2     3655.89     4203.68    125.23 o 
  -8   2   2      121.16      136.19     14.46 o 
  -6   2   2      761.17      758.71     23.27 o 
  -4   2   2       79.64       92.16     12.06 o 
  -2   2   2     5697.60     5710.93    117.72 o 
   0   2   2     4833.29     4371.78    103.86 o 
   2   2   2    20012.22    20361.14    464.95 o 
   4   2   2     4475.24     4282.71    105.18 o 
   6   2   2     5442.44     5174.99    135.75 o 
   8   2   2     2003.50     1951.35     60.87 o 
  10   2   2      780.33      744.29     46.94 o 
  12   2   2        9.86       -4.31     15.31 o 
  14   2   2        3.64       20.40     22.02 o 
  16   2   2      219.93      209.17     22.56 o 
  18   2   2       13.61      -39.23     26.15 o 
  20   2   2      147.63      153.25     34.97 o 
  22   2   2        0.95      -24.61     24.26 o 
  24   2   2      101.62       78.27     32.21 o 
  26   2   2       15.36      -27.25     35.02 o 
 -27   3   2       75.14       47.75     42.45 o 
 -25   3   2      149.06      195.61     30.65 o 
 -23   3   2      243.09      273.53     32.79 o 
 -21   3   2     2120.72     2262.59     98.56 o 
 -19   3   2      294.15      292.98     29.45 o 
 -17   3   2       46.47       65.04     26.21 o 
 -15   3   2      644.58      572.23     60.92 o 
 -13   3   2       45.52       18.96     21.45 o 
 -11   3   2    25732.89    26289.14    780.34 o 
  -9   3   2     4592.68     4770.35    116.51 o 
  -7   3   2     5040.88     5297.28    127.09 o 
  -5   3   2     6173.03     6370.78    137.17 o 
  -3   3   2    10472.90    10151.65    215.21 o 
  -1   3   2    34665.66    33905.76    818.90 o 
   1   3   2     1479.53     1764.45     48.57 o 
   3   3   2     1686.16     1565.64     45.85 o 
   5   3   2     1067.03     1044.63     33.10 o 
   7   3   2      383.10      385.45     18.37 o 
   9   3   2    10417.56    10617.45    313.41 o 
  11   3   2      815.17      815.62     43.62 o 
  13   3   2      414.06      436.28     29.46 o 
  15   3   2      300.40      351.59     42.50 o 
  17   3   2      440.37      477.50     31.27 o 
  19   3   2      186.31      218.72     25.86 o 
  21   3   2      255.15      211.88     35.22 o 
  23   3   2       67.84       53.66     27.76 o 
  25   3   2        9.48      -32.28     32.64 o 
  27   3   2       64.85       87.12     40.25 o 
 -26   4   2      280.14      234.52     45.61 o 
 -24   4   2       39.03       21.84     26.38 o 
 -22   4   2     1018.21     1188.28    124.56 o 
 -20   4   2     1798.76     1761.28    100.76 o 
 -18   4   2     1063.04      930.11     54.92 o 
 -16   4   2       19.27       25.82     32.50 o 
 -14   4   2     3731.15     3897.21    145.94 o 
 -12   4   2       12.34      -14.83     21.80 o 
 -10   4   2      431.20      297.88     27.37 o 
  -8   4   2     1686.40     1858.38     54.49 o 
  -6   4   2      378.72      382.02     17.18 o 
  -4   4   2    22508.79    22043.82    483.71 o 
  -2   4   2    19861.84    19853.05    481.92 o 
   0   4   2     2966.86     2868.01     86.98 o 
   2   4   2     8111.58     8159.66    231.09 o 
   4   4   2    15288.63    15560.89    434.67 o 
   6   4   2        7.54       11.20     11.48 o 
   8   4   2    11072.90    11814.01    328.45 o 
  10   4   2     1310.73     1264.10     84.79 o 
  12   4   2     5233.24     4965.44    191.39 o 
  14   4   2      273.84      253.43     27.87 o 
  16   4   2       21.23       79.38     25.32 o 
  18   4   2       21.04       80.94     35.69 o 
  20   4   2      408.45      355.10     60.89 o 
  22   4   2       76.79       68.10     30.14 o 
  24   4   2        1.54      -26.18     32.68 o 
  26   4   2      108.18      101.20     38.97 o 
 -27   5   2      168.30      121.72     55.05 o 
 -25   5   2      102.48      117.16     36.77 o 
 -23   5   2      165.86      188.13     32.21 o 
 -21   5   2      153.79       60.75     33.81 o 
 -19   5   2       31.97        1.02     37.98 o 
 -17   5   2     1938.48     1976.74     87.79 o 
 -15   5   2      286.85      305.60     31.85 o 
 -13   5   2       52.66       52.70     23.71 o 
 -11   5   2      466.60      441.42     32.61 o 
  -9   5   2     1083.57      996.94     46.42 o 
  -7   5   2     3360.86     3554.90    107.00 o 
  -5   5   2      237.21      300.67     17.31 o 
  -3   5   2       89.13       80.01     12.68 o 
  -1   5   2     2529.71     2372.15     69.24 o 
   1   5   2    14405.43    14706.27    413.11 o 
   3   5   2     1243.49     1139.11     44.58 o 
   5   5   2     2584.59     2672.60     82.51 o 
   7   5   2      193.83      185.42     19.99 o 
   9   5   2      606.10      677.83     38.55 o 
  11   5   2     1119.94     1211.25     50.10 o 
  13   5   2      375.78      347.95     55.90 o 
  15   5   2       40.20       21.27     30.43 o 
  17   5   2       20.78       25.99     44.25 o 
  19   5   2       15.25       35.31     37.08 o 
  21   5   2        4.84        8.68     36.72 o 
  23   5   2       19.27      -13.60     46.38 o 
  25   5   2       14.98      -49.58     44.17 o 
 -26   6   2       13.95       16.12     46.96 o 
 -24   6   2      185.55      218.86     32.78 o 
 -22   6   2      118.45      118.75     49.07 o 
 -20   6   2      145.66      135.78     34.45 o 
 -18   6   2      942.59      851.03     68.85 o 
 -16   6   2      247.94      245.26     33.89 o 
 -14   6   2       77.80       67.69     26.78 o 
 -12   6   2      129.21      104.62     26.10 o 
 -10   6   2      221.12      162.40     24.86 o 
  -8   6   2       32.74       16.37     19.51 o 
  -6   6   2     3200.43     3368.45    102.32 o 
  -4   6   2     5623.37     5093.45    151.09 o 
  -2   6   2     1877.45     2027.22     76.30 o 
   0   6   2      287.27      280.23     21.06 o 
   2   6   2        3.55       -2.94     16.60 o 
   4   6   2     3264.12     3477.25    124.84 o 
   6   6   2      768.57      758.34     36.11 o 
   8   6   2      778.44      841.06     36.63 o 
  10   6   2     2022.86     2312.48     96.37 o 
  12   6   2       21.98       -9.22     15.44 o 
  14   6   2      175.97      172.58     24.61 o 
  16   6   2      544.88      516.98     49.61 o 
  18   6   2       40.13       57.91     37.20 o 
  20   6   2       25.34       56.13     55.23 o 
  22   6   2        0.03      -57.23     38.15 o 
  24   6   2       52.76       29.59     44.12 o 
  26   6   2       53.98      107.76     60.77 o 
 -25   7   2      580.60      592.23     96.33 o 
 -23   7   2      183.85      107.78     37.72 o 
 -21   7   2      106.89       45.89     35.52 o 
 -19   7   2      627.96      701.46     72.36 o 
 -17   7   2      419.58      423.54     81.03 o 
 -15   7   2     1358.07     1295.55     80.97 o 
 -13   7   2       64.33       23.23     24.50 o 
 -11   7   2     5087.18     5196.99    253.87 o 
  -9   7   2      747.95      908.42     46.80 o 
  -7   7   2    12771.62    13499.82    531.51 o 
  -5   7   2     1492.72     1658.41     81.02 o 
  -3   7   2      672.10      730.00     40.82 o 
  -1   7   2     5849.09     5839.75    227.59 o 
   1   7   2    13351.05    14185.99    528.55 o 
   3   7   2     8074.65     8286.70    282.10 o 
   5   7   2     3503.13     3635.66    147.61 o 
   7   7   2       10.92       33.15     20.95 o 
   9   7   2     6159.70     6984.05    234.33 o 
  11   7   2      576.95      553.74     35.20 o 
  13   7   2        1.50        1.99     16.39 o 
  15   7   2      696.60      823.62     67.90 o 
  17   7   2      847.86      857.07     73.53 o 
  19   7   2       22.27      -20.56     39.45 o 
  21   7   2       14.94       -0.65     39.79 o 
  23   7   2      244.11      165.90     53.40 o 
  25   7   2       14.85      -19.62     44.30 o 
 -24   8   2       80.67       26.03     48.51 o 
 -22   8   2       78.32       57.59     41.15 o 
 -20   8   2     1194.25     1168.13     81.03 o 
 -18   8   2     2469.65     2237.12    162.60 o 
 -16   8   2     1063.58      998.76     72.06 o 
 -14   8   2     3346.11     3085.91    137.95 o 
 -12   8   2      791.53      663.51     50.50 o 
 -10   8   2      138.09       95.64     31.74 o 
  -8   8   2      194.14      159.67     19.75 o 
  -6   8   2       55.07       88.37     33.89 o 
  -4   8   2    14164.88    12955.55    560.72 o 
  -2   8   2     6546.90     6117.28    276.48 o 
   0   8   2     4716.61     4827.98    271.61 o 
   2   8   2       30.61        9.67     32.39 o 
   4   8   2      171.65       99.37     40.42 o 
   6   8   2      224.63      294.70     39.36 o 
   8   8   2     3481.99     3603.25    173.05 o 
  10   8   2     2259.46     2458.98    104.24 o 
  12   8   2      138.42      130.10     32.95 o 
  14   8   2      106.27       89.13     21.72 o 
  16   8   2      265.22      381.83     66.56 o 
  18   8   2        0.15       47.91     42.71 o 
  20   8   2       60.85       77.89     47.72 o 
  22   8   2       88.76      146.40     61.49 o 
  24   8   2       22.69       -3.18     53.64 o 
 -25   9   2        1.29       58.35     47.63 o 
 -23   9   2        4.71       34.07     42.02 o 
 -21   9   2        2.98       29.18     39.63 o 
 -19   9   2      984.02      957.41     93.29 o 
 -17   9   2      196.29      146.08     41.86 o 
 -15   9   2     1828.94     1774.36    109.10 o 
 -13   9   2      451.24      392.19     63.63 o 
 -11   9   2       63.04      163.96     44.56 o 
  -9   9   2      182.48      166.86     34.67 o 
  -7   9   2       50.39       91.25     44.17 o 
  -5   9   2      251.03      289.80     54.38 o 
  -3   9   2      762.94      827.27     61.77 o 
  -1   9   2      587.78      645.01     53.99 o 
   1   9   2     1383.76     1325.28     97.91 o 
   3   9   2     1171.92     1341.55     78.48 o 
   5   9   2       18.71       20.61     48.01 o 
   7   9   2       95.74       72.97     43.03 o 
   9   9   2      187.57      243.78     36.68 o 
  11   9   2      665.54      767.63     57.58 o 
  13   9   2       37.81       34.02     22.39 o 
  15   9   2       11.52       32.08     24.10 o 
  17   9   2        4.83       -3.24     57.25 o 
  19   9   2       88.98       75.27     46.68 o 
  21   9   2        4.53       26.91     48.86 o 
  23   9   2       43.64       66.89     54.53 o 
 -24  10   2        0.67       36.28     45.75 o 
 -22  10   2        2.09       53.53     44.98 o 
 -20  10   2      109.75       33.85     41.30 o 
 -18  10   2       47.87      -51.62     38.16 o 
 -16  10   2      849.42      942.82     79.48 o 
 -14  10   2     1132.57     1255.47    142.20 o 
 -12  10   2      435.97      564.04    125.11 o 
 -10  10   2     3190.55     3220.63    152.70 o 
  -8  10   2      246.81      309.03     56.11 o 
  -6  10   2      160.94       97.03     47.01 o 
  -4  10   2     1090.48     1111.40     77.40 o 
  -2  10   2     2100.10     2115.89    115.85 o 
   0  10   2     1019.11     1052.48     88.68 o 
   2  10   2       21.90       41.68     35.50 o 
   4  10   2     1524.14     1605.14    117.52 o 
   6  10   2      707.03      739.92    131.12 o 
   8  10   2       46.87       77.56     44.17 o 
  10  10   2      113.14       94.51     32.99 o 
  12  10   2        3.30       31.98     30.12 o 
  14  10   2      153.13      171.04     49.02 o 
  16  10   2      122.53       38.78     52.23 o 
  18  10   2        4.18       82.33     62.79 o 
  20  10   2      164.82      181.61     53.83 o 
  22  10   2        2.55      -80.10     53.40 o 
 -23  11   2       35.55      151.34     56.48 o 
 -21  11   2        5.31       53.39     50.25 o 
 -19  11   2      112.50      118.49     49.31 o 
 -17  11   2     1361.29     1381.30    101.40 o 
 -15  11   2     3287.69     3505.46    232.39 o 
 -13  11   2      300.99      286.39     64.67 o 
 -11  11   2        0.36       -8.75     29.28 o 
  -9  11   2      705.46      610.65     47.45 o 
  -7  11   2     1766.35     1632.92    126.48 o 
  -5  11   2     1431.85     1483.98     95.91 o 
  -3  11   2     3705.19     3778.91    186.20 o 
  -1  11   2        1.87      -45.77     30.52 o 
   1  11   2     1236.40     1060.65     94.02 o 
   3  11   2     4233.90     4123.50    248.11 o 
   5  11   2     3049.47     3080.65    195.82 o 
   7  11   2     1239.59     1279.71    106.98 o 
   9  11   2     1357.47     1393.64    114.82 o 
  11  11   2      841.73      956.80     97.55 o 
  13  11   2      287.55      266.91     39.41 o 
  15  11   2      141.93      157.48    214.22 o 
  17  11   2        3.12      130.48     63.95 o 
  19  11   2       20.67       75.60     96.03 o 
  21  11   2       25.77       49.76     51.86 o 
 -22  12   2       48.23       81.20     54.83 o 
 -20  12   2       16.48       -4.64     46.29 o 
 -18  12   2      369.71      449.43     64.37 o 
 -16  12   2      436.25      476.78     62.38 o 
 -14  12   2     1332.47     1505.69    131.71 o 
 -12  12   2        0.07       22.38     28.68 o 
 -10  12   2      428.04      414.27     39.69 o 
  -8  12   2       57.11       90.19     55.74 o 
  -6  12   2        6.94       31.62     53.56 o 
  -4  12   2     2453.74     2808.08    149.94 o 
  -2  12   2       16.04       21.17     42.89 o 
   0  12   2       47.32      -25.55     46.79 o 
   2  12   2     2495.65     2191.49    233.88 o 
   4  12   2     2009.72     1884.41    139.71 o 
   6  12   2      432.09      408.20     66.56 o 
   8  12   2     1209.82     1208.89    107.08 o 
  10  12   2        0.08      -10.73     54.66 o 
  12  12   2       24.39        0.05     34.13 o 
  14  12   2       66.67       90.95     62.52 o 
  16  12   2       40.22       85.55    110.80 o 
  18  12   2       10.45      -18.15     72.02 o 
  20  12   2       37.96      -17.31     48.95 o 
 -19  13   2       42.95       23.26     47.93 o 
 -17  13   2      111.40      123.92     51.03 o 
 -15  13   2        0.68       23.61    158.82 o 
 -13  13   2       27.56       81.74     59.90 o 
 -11  13   2      374.07      384.63     40.11 o 
  -9  13   2       91.64       27.84     53.49 o 
  -7  13   2      665.57      552.75     78.22 o 
  -5  13   2        6.74       26.16     44.03 o 
  -3  13   2       22.78      109.44     40.72 o 
  -1  13   2     1833.43     1983.75    117.79 o 
   1  13   2       23.07       48.20    134.81 o 
   3  13   2      432.34      420.63     67.90 o 
   5  13   2      207.33      180.98     57.46 o 
   7  13   2      164.89      251.43     73.87 o 
   9  13   2      119.80      170.89    144.04 o 
  11  13   2      700.85      671.07     90.07 o 
  13  13   2      166.92      184.67     67.90 o 
  15  13   2       82.16       22.16     62.68 o 
  17  13   2        0.10       -9.47     59.90 o 
  19  13   2        3.90      -13.44     61.00 o 
 -18  14   2       35.46       -5.64     49.93 o 
 -16  14   2       19.27       54.27     63.95 o 
 -14  14   2      230.74      204.23     79.41 o 
 -12  14   2      508.96      584.38     88.68 o 
 -10  14   2      453.66      419.59     57.11 o 
  -8  14   2     1077.68     1297.71    121.42 o 
  -6  14   2       94.66      142.51     62.52 o 
  -4  14   2      113.37       78.70     47.59 o 
  -2  14   2     3624.73     3369.64    206.04 o 
   0  14   2      611.72      619.21     64.05 o 
   2  14   2       79.25      -40.54     79.41 o 
   4  14   2       67.55      -12.66     54.66 o 
   6  14   2       13.18      124.32     61.33 o 
   8  14   2       45.23       92.08     57.28 o 
  10  14   2      120.29       82.31     63.95 o 
  12  14   2      754.12      859.05    101.85 o 
  14  14   2      148.39      114.35     99.72 o 
  16  14   2       79.30       64.16     70.37 o 
  18  14   2       47.61       -9.66     66.56 o 
 -17  15   2        3.87       36.54     72.99 o 
 -15  15   2       75.74      156.22     70.37 o 
 -13  15   2      201.62      221.82     69.17 o 
 -11  15   2      160.45      150.38     63.95 o 
  -9  15   2       95.03      -15.11     57.28 o 
  -7  15   2      974.63     1039.11    110.97 o 
  -5  15   2      742.13      812.40     96.53 o 
  -3  15   2      837.48      946.50     81.49 o 
  -1  15   2      982.70     1024.91     84.29 o 
   1  15   2      838.13      941.08    103.14 o 
   3  15   2      128.88       59.33     75.72 o 
   5  15   2      706.94      668.97     94.18 o 
   7  15   2      269.85      279.02     70.37 o 
   9  15   2      122.34      203.79     66.25 o 
  11  15   2      831.56      650.56     90.07 o 
  13  15   2       14.47        5.54     65.29 o 
  15  15   2        0.02      -41.57     66.56 o 
 -14  16   2        8.96      127.11     75.60 o 
 -12  16   2       52.75       57.96     63.63 o 
 -10  16   2       47.40       87.36     63.95 o 
  -8  16   2      214.02      298.16    110.80 o 
  -6  16   2       65.69      -29.55     56.75 o 
  -4  16   2      192.29       83.10     62.68 o 
  -2  16   2      439.71      441.64     62.38 o 
   0  16   2       29.75       80.67     52.04 o 
   2  16   2      426.66      423.55     80.96 o 
   4  16   2      399.38      452.23    112.65 o 
   6  16   2       79.85      -46.21     58.72 o 
   8  16   2       85.93      127.85     90.49 o 
  10  16   2        3.15       66.84     67.75 o 
  12  16   2      197.35      125.97     72.57 o 
  14  16   2       45.74       64.84     70.37 o 
 -11  17   2        8.99       23.24     71.79 o 
  -9  17   2       60.82      120.00     74.40 o 
  -7  17   2       99.84      104.32     68.88 o 
  -5  17   2      128.97       80.68     66.56 o 
  -3  17   2       14.73      -16.62     57.46 o 
  -1  17   2       60.36      -14.93     94.18 o 
   1  17   2       15.19      -66.36     59.23 o 
   3  17   2       62.05       58.42     63.95 o 
   5  17   2        7.14       29.62     63.95 o 
   7  17   2        0.33      -20.47     90.49 o 
   9  17   2       13.29      -14.77     62.68 o 
  11  17   2       99.18      159.98    169.90 o 
  -8  18   2      117.36       68.23     71.79 o 
  -6  18   2      358.44      233.04    125.58 o 
  -4  18   2      337.96      341.74     80.96 o 
  -2  18   2      131.68      184.67     72.99 o 
   0  18   2        4.91      -44.76     66.25 o 
   2  18   2       61.99      138.50     75.74 o 
   4  18   2       30.14      102.09     88.64 o 
   6  18   2       73.46      119.20    129.27 o 
   8  18   2       52.71       68.86    121.88 o 
 -27   1   3        7.56       49.80     28.89 o 
 -25   1   3      179.44      232.76     42.95 o 
 -23   1   3       27.21       53.62     25.15 o 
 -21   1   3      801.24      822.93     47.59 o 
 -19   1   3     3010.14     2947.25    122.78 o 
 -17   1   3     1675.63     1590.03     66.02 o 
 -15   1   3       55.43       63.78     20.06 o 
 -13   1   3      417.11      439.13     32.02 o 
 -11   1   3        2.19       32.07     16.19 o 
  -9   1   3    15875.21    17585.92    430.84 o 
  -7   1   3       19.08        3.11     11.02 o 
  -5   1   3     1284.65     1197.54     32.24 o 
  -3   1   3     5678.14     5594.10    145.88 o 
  -1   1   3       80.52      126.17     17.58 o 
   1   1   3    35218.16    34350.35    911.47 o 
   3   1   3    14746.29    14698.49    392.81 o 
   5   1   3     7268.55     6753.83    183.68 o 
   7   1   3       97.47       79.52     13.32 o 
   9   1   3     2291.52     2170.69     67.73 o 
  11   1   3     1818.01     1894.53     59.36 o 
  13   1   3      402.16      435.20     23.25 o 
  15   1   3      168.04      150.26     22.71 o 
  17   1   3       64.40       60.55     20.83 o 
  19   1   3        4.93      -32.21     21.47 o 
  21   1   3        6.95      -28.13     25.11 o 
  23   1   3       21.76       36.39     28.48 o 
  25   1   3        5.33       -4.34     29.04 o 
 -28   2   3       15.10       88.72     37.36 o 
 -26   2   3        7.13       18.89     27.23 o 
 -24   2   3      528.37      635.10     50.63 o 
 -22   2   3     1210.40     1227.99     94.15 o 
 -20   2   3      178.76      146.26     35.51 o 
 -18   2   3       48.86       54.18     22.05 o 
 -16   2   3     2465.75     2278.46     94.58 o 
 -14   2   3     2702.58     2578.87    101.91 o 
 -12   2   3      509.62      426.52     31.20 o 
 -10   2   3      948.18     1000.15     36.40 o 
  -8   2   3    11549.59    12334.18    286.12 o 
  -6   2   3    10149.13    10358.58    240.16 o 
  -4   2   3     4703.47     4801.83    103.23 o 
  -2   2   3    11710.28    11393.07    266.72 o 
   0   2   3     1226.60     1238.61     34.96 o 
   2   2   3     7404.93     7193.15    177.19 o 
   4   2   3      490.49      504.19     21.14 o 
   6   2   3     3280.81     3269.70    102.69 o 
   8   2   3     1557.10     1616.27     56.74 o 
  10   2   3    14361.93    13911.33    376.78 o 
  12   2   3      237.51      230.37     20.80 o 
  14   2   3        1.47       10.43     20.43 o 
  16   2   3       28.17       35.25     14.59 o 
  18   2   3       20.40       29.00     19.20 o 
  20   2   3       44.30        3.33     23.80 o 
  22   2   3       32.26       31.66     27.33 o 
  24   2   3        0.02       -2.53     27.30 o 
  26   2   3       13.91       32.76     37.23 o 
 -27   3   3        7.63       22.40     28.39 o 
 -25   3   3      333.19      408.24     38.11 o 
 -23   3   3      144.96      215.65     30.84 o 
 -21   3   3      821.53      880.56     65.47 o 
 -19   3   3      667.91      702.86     43.39 o 
 -17   3   3       59.82       54.10     26.21 o 
 -15   3   3     1323.17     1250.58     51.67 o 
 -13   3   3     2650.17     2682.73     92.10 o 
 -11   3   3     2140.16     2149.51     70.05 o 
  -9   3   3     6734.75     7324.41    208.05 o 
  -7   3   3      583.33      643.89     24.80 o 
  -5   3   3       45.28        1.20     10.16 o 
  -3   3   3    12513.30    12111.56    245.71 o 
  -1   3   3     2098.59     1923.28     48.99 o 
   1   3   3     7407.09     7599.97    201.92 o 
   3   3   3      472.23      429.73     18.59 o 
   5   3   3     1038.46     1020.25     31.41 o 
   7   3   3      733.78      745.47     27.05 o 
   9   3   3       13.18      -21.51     14.34 o 
  11   3   3     1811.12     1832.48     93.80 o 
  13   3   3     1030.69     1026.48     42.82 o 
  15   3   3       13.10       10.79     18.29 o 
  17   3   3       39.96       73.06     19.34 o 
  19   3   3       21.61      -10.92     29.16 o 
  21   3   3       46.39       40.33     26.70 o 
  23   3   3       30.82       11.50     27.77 o 
  25   3   3        4.79        5.97     34.20 o 
 -26   4   3       12.53       18.99     28.98 o 
 -24   4   3       79.23      119.94     29.55 o 
 -22   4   3      260.42      312.33     33.55 o 
 -20   4   3      833.89      866.45     56.66 o 
 -18   4   3       37.60       53.82     37.15 o 
 -16   4   3      245.68      251.86     27.63 o 
 -14   4   3      774.89      787.33     65.80 o 
 -12   4   3      394.50      381.95     24.50 o 
 -10   4   3      389.05      368.99     22.29 o 
  -8   4   3     5446.85     6452.99    172.21 o 
  -6   4   3    16242.47    17134.62    391.05 o 
  -4   4   3        7.12       -2.45      9.84 o 
  -2   4   3        8.76       -1.40     16.71 o 
   0   4   3     1217.66     1166.33     34.02 o 
   2   4   3      528.00      522.41     22.71 o 
   4   4   3       63.72       61.55     12.14 o 
   6   4   3       14.44       13.60     10.40 o 
   8   4   3     5203.46     5665.54    161.21 o 
  10   4   3      110.11      149.17     23.30 o 
  12   4   3      558.97      628.94     38.52 o 
  14   4   3      101.09       78.21     20.95 o 
  16   4   3       34.09       61.70     19.05 o 
  18   4   3      107.13      162.33     33.18 o 
  20   4   3        0.02       15.92     23.91 o 
  22   4   3       14.76      -18.02     24.89 o 
  24   4   3        9.00      -47.12     31.41 o 
  26   4   3        1.28      -53.17     36.51 o 
 -27   5   3       62.10       49.03     39.68 o 
 -25   5   3      133.17      132.01     57.12 o 
 -23   5   3      776.65      739.05     53.13 o 
 -21   5   3      304.36      316.84     46.46 o 
 -19   5   3     4044.56     3875.41    223.55 o 
 -17   5   3      568.26      603.69     48.22 o 
 -15   5   3      415.80      361.85     35.02 o 
 -13   5   3     7640.65     7058.96    246.07 o 
 -11   5   3      232.11      231.68     27.23 o 
  -9   5   3     3505.93     3303.33    111.55 o 
  -7   5   3     1197.73     1307.50     46.55 o 
  -5   5   3     2428.56     2087.38     56.15 o 
  -3   5   3     1347.11     1473.49     44.39 o 
  -1   5   3      176.09      163.14     14.51 o 
   1   5   3     5495.52     5284.27    142.16 o 
   3   5   3     1292.91     1354.64     41.23 o 
   5   5   3     3764.28     3847.22    105.90 o 
   7   5   3      215.75      235.15     19.25 o 
   9   5   3      306.30      345.84     21.88 o 
  11   5   3      104.32       89.51     26.01 o 
  13   5   3       54.23       16.43     33.47 o 
  15   5   3      442.21      525.39     77.70 o 
  17   5   3       23.31       20.21     33.35 o 
  19   5   3       62.79        9.97     45.32 o 
  21   5   3        1.17      -42.21     28.14 o 
  23   5   3        1.46       -5.33     32.88 o 
  25   5   3        0.54       47.81     37.01 o 
 -26   6   3      115.90       57.24     39.17 o 
 -24   6   3        5.19      -27.90     27.56 o 
 -22   6   3       97.30      135.89     51.26 o 
 -20   6   3      682.32      630.11     79.26 o 
 -18   6   3     3020.38     2765.76    143.37 o 
 -16   6   3     2689.96     2684.13    110.55 o 
 -14   6   3       14.09        8.55     23.93 o 
 -12   6   3     1658.76     1490.13     68.22 o 
 -10   6   3      937.94      796.30     44.28 o 
  -8   6   3     2658.65     2394.33     82.01 o 
  -6   6   3    11797.36    11626.35    350.92 o 
  -4   6   3    12414.29    13448.04    375.45 o 
  -2   6   3     1554.70     1428.16     48.11 o 
   0   6   3      263.47      252.67     17.05 o 
   2   6   3      657.52      629.61     28.94 o 
   4   6   3      281.83      267.68     20.91 o 
   6   6   3     2464.55     2712.42     85.57 o 
   8   6   3      153.24      137.83     17.83 o 
  10   6   3     1122.11     1302.06     91.40 o 
  12   6   3     1091.03     1272.89     89.70 o 
  14   6   3      122.69      149.97     56.93 o 
  16   6   3      340.62      361.86     82.68 o 
  18   6   3       67.15       24.78     39.77 o 
  20   6   3       55.06       26.52     43.65 o 
  22   6   3       22.98        4.87     32.26 o 
  24   6   3        0.01        9.62     35.05 o 
 -25   7   3       50.82       95.51     36.14 o 
 -23   7   3      408.63      425.06     64.67 o 
 -21   7   3      184.24      174.32     43.14 o 
 -19   7   3       29.81       -2.36     31.03 o 
 -17   7   3      825.25      764.91     71.25 o 
 -15   7   3      425.20      409.85     46.89 o 
 -13   7   3      415.70      499.53     39.28 o 
 -11   7   3      973.73      939.30     51.72 o 
  -9   7   3      192.06      181.20     20.06 o 
  -7   7   3       17.23       20.00     19.02 o 
  -5   7   3     1076.02     1129.06     48.13 o 
  -3   7   3      363.89      264.10     22.96 o 
  -1   7   3      361.40      372.84     29.94 o 
   1   7   3      421.02      389.13     33.74 o 
   3   7   3     3457.21     3765.26    136.30 o 
   5   7   3        2.23      -14.51     24.07 o 
   7   7   3      419.75      485.93     29.32 o 
   9   7   3      323.95      395.90     28.17 o 
  11   7   3      827.67      964.47     47.31 o 
  13   7   3        4.64        9.69     20.92 o 
  15   7   3        5.48       14.51     24.80 o 
  17   7   3      123.63       83.12     41.50 o 
  19   7   3       46.89       70.07     49.65 o 
  21   7   3       37.11      -20.47     81.36 o 
  23   7   3        2.66      -29.72     50.38 o 
 -24   8   3      351.89      260.89     67.72 o 
 -22   8   3       73.92       67.18     35.02 o 
 -20   8   3        9.14       17.32     33.01 o 
 -18   8   3       84.72       50.93     32.25 o 
 -16   8   3      192.79      197.76     35.53 o 
 -14   8   3      796.03      899.08     56.35 o 
 -12   8   3       14.21       21.04     25.63 o 
 -10   8   3      197.40      146.39     21.82 o 
  -8   8   3      112.98       64.93     27.10 o 
  -6   8   3     1159.32     1263.39     88.25 o 
  -4   8   3      554.44      574.12     35.40 o 
  -2   8   3     2451.53     2403.47    151.40 o 
   0   8   3      112.89       86.47     24.68 o 
   2   8   3     2805.44     3230.50    159.10 o 
   4   8   3     1548.74     1491.09    105.75 o 
   6   8   3      550.63      657.08     66.25 o 
   8   8   3      455.15      418.28     33.39 o 
  10   8   3       35.99       55.97     19.92 o 
  12   8   3      446.60      567.78     40.53 o 
  14   8   3        6.00       87.75     37.58 o 
  16   8   3        1.99       70.72     68.33 o 
  18   8   3       64.28       71.38     45.80 o 
  20   8   3        0.02        1.05     47.19 o 
  22   8   3       52.72       40.68     51.09 o 
  24   8   3        0.00      -24.40     50.49 o 
 -23   9   3      223.51      184.83     42.08 o 
 -21   9   3       79.34       84.88     36.14 o 
 -19   9   3        6.89       -5.42     32.27 o 
 -17   9   3      239.62      208.95     36.72 o 
 -15   9   3       40.38       -7.99     30.02 o 
 -13   9   3     8978.23     9109.16    356.40 o 
 -11   9   3       53.72       53.79     25.52 o 
  -9   9   3     2003.92     1860.00     96.04 o 
  -7   9   3      121.75      113.82     22.68 o 
  -5   9   3     3954.24     4017.13    150.19 o 
  -3   9   3      571.60      524.91     44.20 o 
  -1   9   3      331.73      288.08     42.22 o 
   1   9   3     3453.05     3265.60    165.24 o 
   3   9   3        9.11      -47.12     31.42 o 
   5   9   3      486.90      464.60     58.37 o 
   7   9   3      243.85      260.03     55.40 o 
   9   9   3       51.43       35.26     29.90 o 
  11   9   3      513.84      634.26     46.07 o 
  13   9   3      181.15      297.32     52.26 o 
  15   9   3        0.12       10.10     26.02 o 
  17   9   3       19.06       53.80     48.30 o 
  19   9   3        6.21       -4.46     46.60 o 
  21   9   3       22.86      -10.80     47.49 o 
  23   9   3       43.17       68.11     54.83 o 
 -22  10   3       50.52       52.18     54.38 o 
 -20  10   3       63.89       83.64     41.87 o 
 -18  10   3      136.13      125.30     39.86 o 
 -16  10   3        0.92      -30.04     30.72 o 
 -14  10   3     1895.95     1911.01     99.59 o 
 -12  10   3     5602.19     6158.30    242.41 o 
 -10  10   3      111.52      138.83     24.96 o 
  -8  10   3      137.70      138.55     26.66 o 
  -6  10   3     1655.77     1659.98     74.15 o 
  -4  10   3     1158.11     1089.84     78.68 o 
  -2  10   3       57.00       -6.58     33.36 o 
   0  10   3      100.09       46.95     50.42 o 
   2  10   3      654.17      615.52     56.25 o 
   4  10   3      163.66      178.67     46.79 o 
   6  10   3      496.17      644.44     71.50 o 
   8  10   3       76.23       63.19     48.26 o 
  10  10   3       52.23       81.56     61.01 o 
  12  10   3      181.92      200.48     38.44 o 
  14  10   3      219.18      265.47     38.40 o 
  16  10   3      223.58      109.70     61.00 o 
  18  10   3        3.79       -9.51     61.33 o 
  20  10   3        6.61        4.85     47.79 o 
  22  10   3        6.70       13.29     50.10 o 
 -21  11   3        0.55       15.38     47.62 o 
 -19  11   3        4.16        5.41     42.39 o 
 -17  11   3      299.33      356.83     55.36 o 
 -15  11   3      261.69      334.95     54.57 o 
 -13  11   3     1876.63     1938.57    162.51 o 
 -11  11   3       24.45       35.12     23.25 o 
  -9  11   3        1.66       -4.17     22.79 o 
  -7  11   3       83.08       97.37     30.79 o 
  -5  11   3     1232.38     1177.85     99.33 o 
  -3  11   3      151.73      150.04     40.98 o 
  -1  11   3      423.54      450.98    106.30 o 
   1  11   3      481.70      517.63     66.90 o 
   3  11   3      374.83      303.93     45.46 o 
   5  11   3      293.87      288.36     58.37 o 
   7  11   3      321.90      373.48     64.64 o 
   9  11   3        0.03       14.44     36.12 o 
  11  11   3        3.97       27.33     35.62 o 
  13  11   3       62.74       73.40     37.08 o 
  15  11   3      165.24       91.63     61.33 o 
  17  11   3       39.10       31.15     59.90 o 
  19  11   3       36.41       25.18     63.95 o 
  21  11   3       16.61       -0.10     52.49 o 
 -20  12   3       27.11      -32.77     47.04 o 
 -18  12   3      100.92      133.99     50.49 o 
 -16  12   3       19.97      -29.69     41.13 o 
 -14  12   3      378.87      473.52     60.16 o 
 -12  12   3       84.10       39.37     55.14 o 
 -10  12   3     2013.79     1916.82    104.77 o 
  -8  12   3      103.55      159.57     60.24 o 
  -6  12   3       80.64       52.71     29.10 o 
  -4  12   3     1984.99     1517.83    100.18 o 
  -2  12   3      668.69      598.85     64.30 o 
   0  12   3        2.77      -25.28     52.10 o 
   2  12   3       24.27       10.66     38.93 o 
   4  12   3      702.17      705.33     94.18 o 
   6  12   3        1.59       28.03     50.88 o 
   8  12   3      249.04      344.88     99.72 o 
  10  12   3       39.50       26.89     49.38 o 
  12  12   3       70.84      106.03     79.41 o 
  14  12   3      178.36      208.85     96.03 o 
  16  12   3       97.67      126.00     67.75 o 
  18  12   3       97.21       35.09     65.29 o 
  20  12   3       18.13       27.46     69.17 o 
 -19  13   3        0.44       21.94     49.07 o 
 -17  13   3       71.58      107.99     50.83 o 
 -15  13   3       74.01        3.26     44.46 o 
 -13  13   3      156.42      228.94     70.18 o 
 -11  13   3        7.90        7.81     26.21 o 
  -9  13   3     1312.21     1364.59     84.25 o 
  -7  13   3     1142.28     1283.87     82.01 o 
  -5  13   3      493.31      504.60     72.80 o 
  -3  13   3      127.29       78.33     54.66 o 
  -1  13   3     1483.70     1436.44     98.04 o 
   1  13   3      207.31      199.67     46.52 o 
   3  13   3      334.72      330.53     65.14 o 
   5  13   3      153.77      145.85     58.72 o 
   7  13   3       41.13      -14.41     53.49 o 
   9  13   3      137.67       94.42     83.10 o 
  11  13   3       52.28      -30.66     56.11 o 
  13  13   3      313.51      305.08    121.88 o 
  15  13   3       79.00       94.94     81.26 o 
  17  13   3       30.39      -40.94     96.03 o 
 -18  14   3        0.16      -41.56     48.35 o 
 -16  14   3      106.66      112.90     53.23 o 
 -14  14   3       72.32      155.68     69.17 o 
 -12  14   3      147.40      213.08     67.30 o 
 -10  14   3      195.65      212.42     37.86 o 
  -8  14   3      171.63      183.83     38.12 o 
  -6  14   3     1473.18     1400.81    123.87 o 
  -4  14   3        7.03       -8.46     45.35 o 
  -2  14   3      503.91      589.91     65.30 o 
   0  14   3       11.27       22.40     43.32 o 
   2  14   3      216.02      133.70     72.02 o 
   4  14   3       35.42       31.39     90.49 o 
   6  14   3       52.65       59.10     57.46 o 
   8  14   3       64.56       41.61     58.37 o 
  10  14   3      125.11       72.02     62.68 o 
  12  14   3      263.68      163.38     66.56 o 
  14  14   3        5.86      -91.50     61.00 o 
  16  14   3        0.92       45.74     67.30 o 
 -17  15   3        3.71      -31.13    102.23 o 
 -15  15   3        3.55      -16.96    107.11 o 
 -13  15   3        0.39      -46.01     62.03 o 
 -11  15   3        4.33      -31.24     62.52 o 
  -9  15   3       31.20       12.93     34.39 o 
  -7  15   3      185.82      215.85     60.55 o 
  -5  15   3        1.12       51.07     51.09 o 
  -3  15   3       13.36       15.63     45.46 o 
  -1  15   3      197.94      250.09     52.49 o 
   1  15   3      313.15      302.98     57.43 o 
   3  15   3      350.71      321.13     71.50 o 
   5  15   3       61.52       31.31     57.28 o 
   7  15   3       33.22       59.62     63.63 o 
   9  15   3       12.11      101.75     92.34 o 
  11  15   3        4.22       68.11     97.88 o 
  13  15   3      188.00      219.69     72.99 o 
  15  15   3        4.02       22.44     68.33 o 
 -14  16   3      119.47      209.57     79.83 o 
 -12  16   3        0.05       33.03    108.96 o 
 -10  16   3       54.80      106.24     71.79 o 
  -8  16   3      103.03      167.44     69.07 o 
  -6  16   3        2.30      -80.65     55.74 o 
  -4  16   3        5.47       15.98    134.81 o 
  -2  16   3      152.60      109.67     50.82 o 
   0  16   3       42.48      -71.13     47.42 o 
   2  16   3       72.93      178.73     54.63 o 
   4  16   3       38.72       11.08     86.80 o 
   6  16   3       55.76       43.81    101.57 o 
   8  16   3        2.60       30.49     61.33 o 
  10  16   3       37.64      106.27     69.17 o 
  12  16   3       15.03       33.09     63.95 o 
 -11  17   3       13.26       -1.63     90.49 o 
  -9  17   3      138.07      177.29     70.51 o 
  -7  17   3       41.32       17.42     69.17 o 
  -5  17   3        7.37      -20.39     65.14 o 
  -3  17   3       61.24       72.81     77.56 o 
  -1  17   3      103.46      115.61     69.17 o 
   1  17   3       22.17       23.90     50.44 o 
   3  17   3      435.01      523.65     71.77 o 
   5  17   3        4.94      -57.52     61.00 o 
   7  17   3        8.58      -11.36    169.90 o 
   9  17   3        3.73        7.30     58.72 o 
  -6  18   3        7.27      -99.84     66.56 o 
  -4  18   3        2.23      151.43     75.74 o 
  -2  18   3       18.74      -43.55    101.57 o 
   0  18   3        2.71        9.23     65.29 o 
   2  18   3        0.34        5.40     67.30 o 
   4  18   3        6.13       50.61     79.41 o 
   6  18   3       51.24       66.29     74.12 o 
 -26   0   4       45.16      126.94     62.13 o 
 -24   0   4       49.01       75.68     38.38 o 
 -22   0   4     3634.93     3889.37    289.86 o 
 -20   0   4       31.44        9.17     32.72 o 
 -18   0   4      721.72      618.47     55.32 o 
 -16   0   4       28.75       47.72     29.32 o 
 -14   0   4      640.63      673.11     51.83 o 
 -12   0   4      550.51      674.49     42.74 o 
 -10   0   4     5032.06     5655.66    252.26 o 
  -8   0   4     1788.54     1709.95     73.73 o 
  -6   0   4      402.13      386.01     23.98 o 
  -4   0   4      101.50      115.32     18.39 o 
  -2   0   4      254.39      307.78     43.81 o 
   0   0   4     4095.86     3834.47    171.86 o 
   2   0   4     5433.14     5186.71    227.29 o 
   4   0   4      722.43      719.13     39.55 o 
   6   0   4    11781.31    11275.24    460.89 o 
   8   0   4     9405.89     8660.15    314.03 o 
  10   0   4    16192.48    16188.87    674.43 o 
  12   0   4      125.68      153.68     28.75 o 
  14   0   4      202.28      213.59     34.70 o 
  16   0   4      150.49      103.15     34.70 o 
  18   0   4       19.71       11.60     33.28 o 
  20   0   4        3.63      -16.91     39.54 o 
  22   0   4       55.57       71.94     60.48 o 
  24   0   4        0.63       70.68     45.26 o 
 -27   1   4        6.05       82.01     32.76 o 
 -25   1   4      180.28      135.40     51.57 o 
 -23   1   4      188.12      260.99     31.39 o 
 -21   1   4      289.91      339.21     32.81 o 
 -19   1   4      169.77      200.64     27.30 o 
 -17   1   4      373.70      406.31     31.83 o 
 -15   1   4      939.27      932.71     55.90 o 
 -13   1   4      631.30      684.92     40.03 o 
 -11   1   4     3041.29     3438.07    106.26 o 
  -9   1   4    15788.35    17382.11    400.84 o 
  -7   1   4      566.27      688.12     22.83 o 
  -5   1   4        6.81       11.46     13.33 o 
  -3   1   4     2109.57     2032.08     57.03 o 
  -1   1   4     5520.44     5622.13    190.54 o 
   1   1   4      247.69      302.23     28.91 o 
   3   1   4       19.16      -19.75     13.17 o 
   5   1   4       41.56       35.66     12.92 o 
   7   1   4     1809.56     1829.85     71.58 o 
   9   1   4    13792.03    14107.52    360.38 o 
  11   1   4      883.51      862.50     40.88 o 
  13   1   4       35.57       50.70     21.20 o 
  15   1   4      103.66      108.60     29.07 o 
  17   1   4       16.20      -11.43     23.90 o 
  19   1   4       11.33      -13.93     22.43 o 
  21   1   4        0.14       -0.60     25.27 o 
  23   1   4       15.90       30.89     29.53 o 
  25   1   4       11.62        3.63     37.42 o 
 -26   2   4       26.11       46.55     35.46 o 
 -24   2   4        0.55      -22.79     25.38 o 
 -22   2   4      627.46      593.25     42.13 o 
 -20   2   4        0.96      -12.73     23.53 o 
 -18   2   4       13.82       13.91     22.54 o 
 -16   2   4     1942.76     1984.42     85.13 o 
 -14   2   4      627.54      635.14     34.25 o 
 -12   2   4      326.56      382.11     22.67 o 
 -10   2   4     1904.84     1894.32     58.35 o 
  -8   2   4     2604.34     3025.66     75.79 o 
  -6   2   4    15840.73    16957.39    390.11 o 
  -4   2   4       29.04      -15.18     11.90 o 
  -2   2   4      154.48      135.50     11.33 o 
   0   2   4     1356.09     1431.30     44.95 o 
   2   2   4      736.27      711.24     27.00 o 
   4   2   4        5.04       -7.91     12.25 o 
   6   2   4     1556.56     1748.49     53.14 o 
   8   2   4      900.14      853.47     34.14 o 
  10   2   4     3263.88     3321.83    108.05 o 
  12   2   4       56.86       40.00     18.26 o 
  14   2   4       31.60        9.86     22.12 o 
  16   2   4        0.06        6.32     16.24 o 
  18   2   4       80.57       67.18     25.02 o 
  20   2   4        1.18      -31.86     24.75 o 
  22   2   4        3.76       36.17     27.01 o 
  24   2   4        2.17        8.94     34.18 o 
 -27   3   4        1.34       34.97     31.93 o 
 -25   3   4       31.19       20.41     37.44 o 
 -23   3   4      197.19      197.81     31.62 o 
 -21   3   4     1193.26     1266.82     61.31 o 
 -19   3   4      234.61      259.04     31.03 o 
 -17   3   4     2444.22     2528.97     91.97 o 
 -15   3   4      778.87      729.83     46.31 o 
 -13   3   4      193.97      209.52     21.27 o 
 -11   3   4      525.63      532.57     25.97 o 
  -9   3   4     2490.42     2554.41     74.01 o 
  -7   3   4     5237.74     5629.66    141.69 o 
  -5   3   4     6407.23     6542.71    152.68 o 
  -3   3   4     2945.29     3047.59     91.45 o 
  -1   3   4      795.74      808.08     30.81 o 
   1   3   4     1209.71     1204.07     40.42 o 
   3   3   4     8828.46     8848.95    248.66 o 
   5   3   4     1070.86     1113.62     44.11 o 
   7   3   4      774.94      706.74     29.18 o 
   9   3   4      431.92      406.04     23.01 o 
  11   3   4     1290.79     1346.28     60.29 o 
  13   3   4     2197.59     2144.56    115.68 o 
  15   3   4       15.10       11.05     19.23 o 
  17   3   4        1.81       32.70     19.27 o 
  19   3   4       70.93       38.95     24.57 o 
  21   3   4        4.28      -33.43     25.33 o 
  23   3   4        2.70       16.70     28.71 o 
  25   3   4       28.57       64.78     46.09 o 
 -26   4   4       16.46       32.20     33.59 o 
 -24   4   4      144.66      190.40     31.53 o 
 -22   4   4     1278.72     1251.28     61.94 o 
 -20   4   4      446.49      468.94     33.21 o 
 -18   4   4     2200.49     2201.98    113.52 o 
 -16   4   4     2778.87     2803.93     99.27 o 
 -14   4   4      856.51      838.15     39.78 o 
 -12   4   4      492.03      531.51     30.36 o 
 -10   4   4      562.68      481.91     25.75 o 
  -8   4   4      614.28      782.87     30.09 o 
  -6   4   4      693.60      757.20     25.03 o 
  -4   4   4       43.44       29.16      9.93 o 
  -2   4   4     2885.12     2847.16     79.76 o 
   0   4   4        4.28       -1.88     17.78 o 
   2   4   4     4686.74     4881.99    142.64 o 
   4   4   4     1779.15     1816.48     68.17 o 
   6   4   4     3666.89     3877.50    105.49 o 
   8   4   4      884.68      940.41     40.44 o 
  10   4   4        7.56      -23.28     17.48 o 
  12   4   4      867.65      996.43     51.53 o 
  14   4   4      855.62      743.10     41.55 o 
  16   4   4      173.64      155.51     24.22 o 
  18   4   4       27.33      -17.79     23.67 o 
  20   4   4       16.88       11.70     25.80 o 
  22   4   4        4.03        3.51     28.12 o 
  24   4   4        2.95       -8.62     42.89 o 
 -25   5   4        0.08       16.61     29.98 o 
 -23   5   4       52.14       57.34     28.82 o 
 -21   5   4      173.98      118.35     48.77 o 
 -19   5   4      780.30      768.34     51.06 o 
 -17   5   4      551.12      608.56     35.66 o 
 -15   5   4     1098.56     1083.25     47.77 o 
 -13   5   4      359.14      397.92     26.40 o 
 -11   5   4        7.54       23.43     16.18 o 
  -9   5   4      188.40      213.19     26.22 o 
  -7   5   4      352.70      451.08     21.87 o 
  -5   5   4      799.38      829.55     26.79 o 
  -3   5   4      392.39      415.22     23.40 o 
  -1   5   4      524.86      560.13     22.68 o 
   1   5   4      847.37      879.23     29.54 o 
   3   5   4      312.42      304.96     17.02 o 
   5   5   4      862.74      829.13     39.25 o 
   7   5   4      429.70      489.63     23.08 o 
   9   5   4       78.10       45.71     19.01 o 
  11   5   4       96.97       54.58     22.04 o 
  13   5   4      916.05      958.17     60.39 o 
  15   5   4       54.55       46.98     35.18 o 
  17   5   4      171.59      156.89     34.87 o 
  19   5   4        4.85        6.14     31.76 o 
  21   5   4       29.66       22.27     34.62 o 
  23   5   4        0.16      -55.18     36.78 o 
 -26   6   4       26.50       46.34     32.14 o 
 -24   6   4      104.83      120.26     37.88 o 
 -22   6   4        0.62       23.33     33.87 o 
 -20   6   4      184.44      163.27     35.71 o 
 -18   6   4       21.71       79.48     34.91 o 
 -16   6   4      204.04      154.20     38.32 o 
 -14   6   4      242.12      215.29     31.53 o 
 -12   6   4       92.92      102.65     25.21 o 
 -10   6   4       72.88       24.10     22.34 o 
  -8   6   4      804.08      844.38     36.32 o 
  -6   6   4     2510.88     2761.57     82.22 o 
  -4   6   4      437.78      529.07     25.04 o 
  -2   6   4     3005.29     3170.28     90.74 o 
   0   6   4      144.90      142.69     15.96 o 
   2   6   4      195.53      230.07     23.85 o 
   4   6   4      203.93      224.00     16.70 o 
   6   6   4        0.84       14.52     14.05 o 
   8   6   4      906.70      944.11     37.43 o 
  10   6   4       51.49       70.51     23.46 o 
  12   6   4       13.34      -28.38     21.18 o 
  14   6   4       49.25       85.93     42.65 o 
  16   6   4       81.77       62.10     42.65 o 
  18   6   4        0.31       -7.57     31.04 o 
  20   6   4       18.77        5.70     32.95 o 
  22   6   4       13.01       30.62     37.86 o 
  24   6   4        0.45      -53.49     50.94 o 
 -25   7   4       52.15        4.22     36.99 o 
 -23   7   4        0.05       -3.53     34.40 o 
 -21   7   4      863.16      789.14     55.33 o 
 -19   7   4      254.76      239.28     36.99 o 
 -17   7   4      139.89      153.01     33.29 o 
 -15   7   4      824.59      868.10     76.84 o 
 -13   7   4     1008.47     1078.67     81.27 o 
 -11   7   4      235.80      256.80     30.41 o 
  -9   7   4      230.64      221.22     22.27 o 
  -7   7   4      175.71      171.19     20.71 o 
  -5   7   4     1382.66     1226.39     52.01 o 
  -3   7   4      829.05      854.34     56.06 o 
  -1   7   4      572.48      582.44     31.98 o 
   1   7   4     1414.90     1335.44     49.35 o 
   3   7   4      655.66      746.77     39.44 o 
   5   7   4     3672.95     3944.80    137.95 o 
   7   7   4      518.91      584.25     33.13 o 
   9   7   4     1165.54     1327.82     55.33 o 
  11   7   4       15.16      -23.66     16.62 o 
  13   7   4      197.00      211.47     29.76 o 
  15   7   4      153.14      127.20     34.88 o 
  17   7   4        0.69      -27.23     32.12 o 
  19   7   4       70.65       94.14     37.07 o 
  21   7   4       34.32      -36.38     35.20 o 
  23   7   4        0.00       54.87     47.80 o 
 -24   8   4       11.72      -47.47     36.03 o 
 -22   8   4        0.17      -50.15     33.44 o 
 -20   8   4       35.72       15.95     33.96 o 
 -18   8   4      815.86      733.02     59.66 o 
 -16   8   4      280.12      266.59     37.14 o 
 -14   8   4     3021.49     2931.58    118.74 o 
 -12   8   4       13.86       62.60     27.94 o 
 -10   8   4     1038.18      987.59     45.10 o 
  -8   8   4       78.35       85.33     20.45 o 
  -6   8   4      567.17      493.24     34.98 o 
  -4   8   4      785.44      901.09     47.36 o 
  -2   8   4      984.03     1026.19     46.41 o 
   0   8   4     3131.43     3267.12    111.16 o 
   2   8   4     2623.80     2563.94     90.89 o 
   4   8   4     1723.99     1894.66     99.02 o 
   6   8   4       47.03        9.57     28.76 o 
   8   8   4       11.89       30.28     30.95 o 
  10   8   4      293.17      384.46     33.71 o 
  12   8   4        7.74       28.20     36.06 o 
  14   8   4      225.48      234.52     43.71 o 
  16   8   4       95.03       96.77     33.00 o 
  18   8   4        0.64      -46.11     30.74 o 
  20   8   4        1.35       15.36     38.19 o 
  22   8   4       14.21       21.99     44.30 o 
 -23   9   4       63.23       73.35     38.76 o 
 -21   9   4        2.09        0.43     33.87 o 
 -19   9   4       56.45       47.29     34.12 o 
 -17   9   4      101.34       57.44     32.08 o 
 -15   9   4      249.14      261.08     37.86 o 
 -13   9   4     1792.06     1747.90     83.57 o 
 -11   9   4     2577.74     2589.10    101.33 o 
  -9   9   4      146.85      128.23     22.69 o 
  -7   9   4      169.09      147.64     26.79 o 
  -5   9   4      715.56      791.41     51.98 o 
  -3   9   4      595.92      558.12     37.66 o 
  -1   9   4       31.33       47.04     22.48 o 
   1   9   4      590.40      715.78     42.47 o 
   3   9   4        4.26       17.49     34.35 o 
   5   9   4     1000.78      866.06     79.62 o 
   7   9   4       22.32      -12.26     30.69 o 
   9   9   4       98.16       82.89     34.70 o 
  11   9   4       48.87      144.94     45.52 o 
  13   9   4       58.23      -25.27     30.42 o 
  15   9   4      126.02      129.53     34.78 o 
  17   9   4       11.44       47.40     49.55 o 
  19   9   4        6.75       14.07     37.86 o 
  21   9   4        0.04      -13.65     39.27 o 
 -22  10   4        8.20       40.62     38.03 o 
 -20  10   4       49.45       60.16     36.97 o 
 -18  10   4       18.26       33.20     38.04 o 
 -16  10   4       97.81       63.95     38.66 o 
 -14  10   4       69.19        1.52     33.16 o 
 -12  10   4      443.54      452.91     35.37 o 
 -10  10   4     4188.67     4292.92    156.17 o 
  -8  10   4      808.32      884.77     52.77 o 
  -6  10   4     1387.06     1378.69     81.52 o 
  -4  10   4       10.51       12.70     23.17 o 
  -2  10   4      506.17      542.68     40.65 o 
   0  10   4        3.23      -18.17     24.40 o 
   2  10   4     3046.39     2863.78    150.86 o 
   4  10   4      988.18      905.09     81.99 o 
   6  10   4      106.30       78.43     55.40 o 
   8  10   4     1281.30     1515.26     90.90 o 
  10  10   4       73.21       66.85     35.83 o 
  12  10   4        5.13      -16.82     33.27 o 
  14  10   4        4.87       -3.62     32.49 o 
  16  10   4        5.01        6.96     56.11 o 
  18  10   4        0.03       23.55     62.52 o 
  20  10   4       21.38      -20.65     59.55 o 
 -21  11   4       12.39        1.30     37.56 o 
 -19  11   4        4.10       10.32     38.10 o 
 -17  11   4      101.13       56.47     42.65 o 
 -15  11   4       84.60      102.25     38.31 o 
 -13  11   4      965.96      776.97     61.45 o 
 -11  11   4     4172.38     4354.83    177.89 o 
  -9  11   4        5.96       40.85     28.05 o 
  -7  11   4     2825.67     2858.70    125.08 o 
  -5  11   4       72.87       44.94     27.15 o 
  -3  11   4     1426.37     1363.57     73.66 o 
  -1  11   4       37.12        9.12     27.86 o 
   1  11   4     1802.52     1735.95    106.14 o 
   3  11   4       13.49      -27.93     46.52 o 
   5  11   4        0.12       17.12     41.63 o 
   7  11   4      773.58      799.42     97.88 o 
   9  11   4      667.10      794.32     66.92 o 
  11  11   4      251.33      353.42     94.62 o 
  13  11   4      616.77      458.99    134.81 o 
  15  11   4      107.42       52.04     68.33 o 
  17  11   4        1.65       18.62     61.33 o 
  19  11   4       19.09       36.20     65.14 o 
 -20  12   4       51.50       21.64     59.07 o 
 -18  12   4      135.09      133.48     51.03 o 
 -16  12   4        4.17       -1.70     43.34 o 
 -14  12   4       18.78        0.58     36.51 o 
 -12  12   4      212.52      176.50     37.38 o 
 -10  12   4     2777.55     2867.43    144.02 o 
  -8  12   4      253.69      200.47     36.80 o 
  -6  12   4      696.19      805.45     69.84 o 
  -4  12   4        9.08       23.01     27.56 o 
  -2  12   4      230.48      211.65     35.63 o 
   0  12   4      875.12      949.37     96.67 o 
   2  12   4      425.71      399.40     82.58 o 
   4  12   4      196.35      204.53     52.04 o 
   6  12   4       56.91      -24.24     73.87 o 
   8  12   4      838.06      805.51    118.19 o 
  10  12   4      512.94      617.98     68.50 o 
  12  12   4       98.33      118.94     63.95 o 
  14  12   4        0.24      -84.16     56.11 o 
  16  12   4        6.07      -87.56     58.37 o 
  18  12   4        1.50       72.35     66.25 o 
 -19  13   4        2.74       -6.86     47.94 o 
 -17  13   4        0.33       38.11     51.64 o 
 -15  13   4      471.12      398.07     58.50 o 
 -13  13   4       47.13      134.06     48.21 o 
 -11  13   4       22.59      109.89     39.39 o 
  -9  13   4      810.50      756.53     58.42 o 
  -7  13   4       29.82       47.82     33.38 o 
  -5  13   4       37.55       26.65     30.14 o 
  -3  13   4       68.80       92.15     32.31 o 
  -1  13   4      730.22      730.56    117.35 o 
   1  13   4      739.77      853.20    113.18 o 
   3  13   4      594.53      527.93     72.99 o 
   5  13   4      316.27      433.95     65.64 o 
   7  13   4      264.21      180.17     72.02 o 
   9  13   4      399.86      526.72    110.80 o 
  11  13   4        7.71       -8.21     57.68 o 
  13  13   4       44.69       23.89     63.63 o 
  15  13   4       61.06      142.20     67.90 o 
  17  13   4       93.92       17.34     63.95 o 
 -16  14   4      416.47      478.72     65.89 o 
 -14  14   4      388.04      604.92     69.15 o 
 -12  14   4      104.44      210.53     70.51 o 
 -10  14   4       59.84       76.96     49.48 o 
  -8  14   4     1159.03     1390.22     88.25 o 
  -6  14   4      644.53      548.46     58.64 o 
  -4  14   4       15.07       80.80     35.35 o 
  -2  14   4      591.14      540.38     55.98 o 
   0  14   4       30.06      -10.47     45.63 o 
   2  14   4     1256.70     1476.75    104.32 o 
   4  14   4      107.72      153.71     61.33 o 
   6  14   4       22.49      -12.31     54.66 o 
   8  14   4       37.39      -25.85     58.37 o 
  10  14   4        0.44        6.74     59.39 o 
  12  14   4        0.93       -9.31     59.90 o 
  14  14   4        0.37       12.66     77.56 o 
 -15  15   4      193.68      142.08     55.79 o 
 -13  15   4       33.49       26.32     71.79 o 
 -11  15   4        9.56      -49.49     77.56 o 
  -9  15   4       74.68      123.22     37.59 o 
  -7  15   4      124.67      179.64     58.64 o 
  -5  15   4       21.26      -11.41     43.28 o 
  -3  15   4      570.75      567.37     81.16 o 
  -1  15   4      181.26       63.87     48.95 o 
   1  15   4        5.45      -29.31     45.35 o 
   3  15   4      507.95      613.16     69.39 o 
   5  15   4      292.43      189.89     66.25 o 
   7  15   4      130.95      204.99     67.90 o 
   9  15   4       51.62       24.97     63.89 o 
  11  15   4       28.37       29.98     66.25 o 
  13  15   4       55.42      106.70     70.37 o 
 -12  16   4        0.67      -95.92     63.95 o 
 -10  16   4        1.65      -12.08     68.33 o 
  -8  16   4        7.85      -20.47     90.49 o 
  -6  16   4      238.11      244.11     46.21 o 
  -4  16   4        5.08       29.06     37.53 o 
  -2  16   4        0.71       79.50     52.97 o 
   0  16   4      253.03      286.54     58.97 o 
   2  16   4        0.16        2.84     51.86 o 
   4  16   4      195.84      284.70     79.29 o 
   6  16   4      216.83      190.61     72.57 o 
   8  16   4       16.11       48.01     66.56 o 
  10  16   4       35.61       84.88     67.75 o 
  -9  17   4       36.53       35.63     66.25 o 
  -7  17   4       11.28       77.42     99.72 o 
  -5  17   4       22.68      -31.06     38.65 o 
  -3  17   4       16.00      -57.17     38.12 o 
  -1  17   4      107.05       75.54     55.36 o 
   1  17   4        8.54      -47.61     54.26 o 
   3  17   4       21.39       16.97     53.90 o 
   5  17   4       19.25      -22.37     55.79 o 
   7  17   4        3.54      -22.72     69.17 o 
  -2  18   4      188.85      230.36     52.65 o 
   0  18   4      193.27      170.48     94.18 o 
 -25   1   5      393.05      526.27     42.25 o 
 -23   1   5      210.29      288.36     33.63 o 
 -21   1   5       90.34       82.97     27.02 o 
 -19   1   5       10.84       10.39     24.40 o 
 -17   1   5     8515.68     8279.33    265.79 o 
 -15   1   5     2674.79     2465.35     90.95 o 
 -13   1   5     1451.75     1458.17     57.46 o 
 -11   1   5       68.95       22.87     14.37 o 
  -9   1   5     2954.47     2717.58     69.09 o 
  -7   1   5     1719.87     1559.71     51.51 o 
  -5   1   5     2243.07     2421.95     77.90 o 
  -3   1   5     1895.84     1881.11     71.77 o 
  -1   1   5     6944.74     7168.82    241.84 o 
   1   1   5     1795.67     1967.03     80.53 o 
   3   1   5      754.51      752.53     33.12 o 
   5   1   5     2727.24     2571.22     70.71 o 
   7   1   5      270.92      253.63     19.43 o 
   9   1   5      371.43      354.12     21.10 o 
  11   1   5      286.34      273.97     18.42 o 
  13   1   5      128.56      104.91     21.68 o 
  15   1   5      993.01     1003.51     63.05 o 
  17   1   5      166.09      128.13     26.85 o 
  19   1   5        2.72        8.01     25.53 o 
  21   1   5        0.72        5.19     37.32 o 
  23   1   5        0.04      -12.28     34.73 o 
 -26   2   5      226.89      357.23     61.94 o 
 -24   2   5      267.62      355.96     37.39 o 
 -22   2   5       34.76       52.12     26.36 o 
 -20   2   5     4502.37     4461.65    140.16 o 
 -18   2   5        5.87       -5.72     19.94 o 
 -16   2   5     2599.17     2479.17     90.12 o 
 -14   2   5      115.28      115.93     20.96 o 
 -12   2   5     2229.44     2008.22     63.56 o 
 -10   2   5     8153.95     8161.99    203.45 o 
  -8   2   5       99.25      103.16     11.59 o 
  -6   2   5      189.29      187.27     18.19 o 
  -4   2   5    20417.55    21024.22    503.55 o 
  -2   2   5     2606.29     2617.76     74.27 o 
   0   2   5      185.67      241.87     18.67 o 
   2   2   5     9855.84    10380.26    328.15 o 
   4   2   5     4246.00     4383.79    113.40 o 
   6   2   5      112.32      148.95     15.43 o 
   8   2   5        5.47        2.41     14.89 o 
  10   2   5      717.08      815.12     33.41 o 
  12   2   5       46.81       38.64     17.99 o 
  14   2   5     1191.41     1101.31     72.19 o 
  16   2   5       11.14       30.54     27.04 o 
  18   2   5      188.46      202.15     29.64 o 
  20   2   5        7.52      -28.16     30.82 o 
  22   2   5        0.57      -50.37     33.58 o 
  24   2   5        0.03       -4.92     37.20 o 
 -25   3   5       43.18       91.56     30.60 o 
 -23   3   5      268.90      299.38     34.29 o 
 -21   3   5      377.66      443.39     37.85 o 
 -19   3   5      225.24      223.80     32.81 o 
 -17   3   5     3376.12     3536.03    121.87 o 
 -15   3   5      861.53      865.92     42.31 o 
 -13   3   5       14.77      -15.09     17.10 o 
 -11   3   5     1390.28     1309.96     45.54 o 
  -9   3   5     4482.55     4503.80    110.23 o 
  -7   3   5      689.05      683.94     26.26 o 
  -5   3   5     2121.39     2169.67     70.40 o 
  -3   3   5     5368.42     5566.92    149.18 o 
  -1   3   5     1760.11     1804.10     54.60 o 
   1   3   5     1381.78     1399.98     58.84 o 
   3   3   5     1052.19     1008.94     37.20 o 
   5   3   5      337.59      287.93     20.63 o 
   7   3   5       26.96       26.39     15.64 o 
   9   3   5       43.32       35.21     13.28 o 
  11   3   5      256.48      258.74     18.62 o 
  13   3   5      398.25      355.66     30.28 o 
  15   3   5      422.88      374.13     38.37 o 
  17   3   5      217.91      178.99     29.78 o 
  19   3   5       28.50       17.95     28.69 o 
  21   3   5        5.14       15.66     32.81 o 
  23   3   5        0.04        2.21     35.41 o 
 -26   4   5       62.85        3.30     36.12 o 
 -24   4   5      154.71      180.62     32.61 o 
 -22   4   5       96.52      107.42     28.47 o 
 -20   4   5      396.90      456.66     42.99 o 
 -18   4   5     2012.18     2067.54    107.13 o 
 -16   4   5        2.94      -29.80     19.87 o 
 -14   4   5     2588.22     2634.42     93.16 o 
 -12   4   5     1068.63     1039.91     45.73 o 
 -10   4   5       31.59        2.64     15.29 o 
  -8   4   5      655.50      623.10     24.62 o 
  -6   4   5        1.20        0.71     11.73 o 
  -4   4   5      225.70      242.56     20.05 o 
  -2   4   5      533.59      510.37     25.88 o 
   0   4   5      957.32      809.45     33.38 o 
   2   4   5      217.98      228.97     21.00 o 
   4   4   5      277.17      269.14     28.03 o 
   6   4   5      111.36      101.95     17.78 o 
   8   4   5      146.74      161.72     16.75 o 
  10   4   5       14.46        0.85     15.67 o 
  12   4   5      672.71      690.57     39.45 o 
  14   4   5      195.05      139.92     24.99 o 
  16   4   5      430.66      413.60     63.16 o 
  18   4   5       32.24       37.95     28.45 o 
  20   4   5       23.58       83.27     34.35 o 
  22   4   5        3.61       -9.83     35.02 o 
 -25   5   5      378.64      503.43     43.73 o 
 -23   5   5      372.11      442.54     47.08 o 
 -21   5   5      519.51      560.14     90.36 o 
 -19   5   5      112.44       43.99     29.38 o 
 -17   5   5        7.07      -22.59     19.90 o 
 -15   5   5     4538.47     4692.11    175.02 o 
 -13   5   5     4374.55     4195.53    167.38 o 
 -11   5   5     1390.47     1473.73     73.23 o 
  -9   5   5     6462.44     6750.79    193.53 o 
  -7   5   5     2654.63     2683.19     72.28 o 
  -5   5   5     2598.91     2526.26     75.38 o 
  -3   5   5     1647.91     1795.61     66.06 o 
  -1   5   5     4520.89     4775.72    168.54 o 
   1   5   5       49.31      102.67     31.27 o 
   3   5   5      140.71      111.57     19.47 o 
   5   5   5      696.87      737.63     36.79 o 
   7   5   5      840.58      887.87     38.52 o 
   9   5   5      296.08      354.07     30.03 o 
  11   5   5       26.73      -32.69     21.80 o 
  13   5   5      104.00       80.99     35.48 o 
  15   5   5       83.00       68.93     40.93 o 
  17   5   5       18.35       66.60     32.47 o 
  19   5   5       33.62       31.30     38.39 o 
  21   5   5       26.64      -36.69     45.21 o 
  23   5   5        3.95      -24.00     44.01 o 
 -24   6   5      420.18      461.10     49.70 o 
 -22   6   5      113.52      119.45     36.92 o 
 -20   6   5      563.71      527.58     60.77 o 
 -18   6   5      600.69      541.90     47.54 o 
 -16   6   5     3218.79     2952.36    104.04 o 
 -14   6   5     2029.19     1962.35     74.16 o 
 -12   6   5     3527.98     3427.39    115.01 o 
 -10   6   5      735.11      616.30     33.31 o 
  -8   6   5     3450.00     3503.25    106.72 o 
  -6   6   5     1433.15     1433.03     45.55 o 
  -4   6   5     2161.23     1962.64     60.79 o 
  -2   6   5     2948.38     3242.36    108.44 o 
   0   6   5        1.73      -11.01     13.82 o 
   2   6   5        7.61        4.05     15.39 o 
   4   6   5       46.05       -3.45     14.58 o 
   6   6   5      444.85      467.82     22.43 o 
   8   6   5      698.37      719.43     40.45 o 
  10   6   5      341.02      417.05     36.29 o 
  12   6   5       60.85       -8.73     29.41 o 
  14   6   5      528.93      543.26     47.22 o 
  16   6   5       93.49       56.54     30.65 o 
  18   6   5        8.39      -17.17     30.53 o 
  20   6   5       32.53       34.28     39.90 o 
  22   6   5        9.64       10.64     44.57 o 
 -23   7   5      158.12      167.35     40.75 o 
 -21   7   5      300.51      228.74     39.44 o 
 -19   7   5      530.49      555.67     46.51 o 
 -17   7   5        9.74       22.82     29.77 o 
 -15   7   5       56.03       78.24     29.40 o 
 -13   7   5      606.73      642.19     44.41 o 
 -11   7   5     1689.21     1613.10     72.14 o 
  -9   7   5      420.00      389.90     30.59 o 
  -7   7   5      608.16      554.05     33.59 o 
  -5   7   5      253.86      238.03     21.37 o 
  -3   7   5        0.22        8.23     13.63 o 
  -1   7   5       19.69       23.80     12.67 o 
   1   7   5       24.80       20.25     15.27 o 
   3   7   5        1.31       -1.07     14.24 o 
   5   7   5       35.42       10.38     15.99 o 
   7   7   5      315.13      341.76     25.48 o 
   9   7   5      196.24      200.36     37.39 o 
  11   7   5       86.31       76.88     27.12 o 
  13   7   5       65.70       32.23     31.29 o 
  15   7   5        2.51      -38.50     25.66 o 
  17   7   5       69.17       45.38     31.78 o 
  19   7   5       11.37       54.14     39.07 o 
  21   7   5        8.28        8.99     52.71 o 
 -24   8   5       11.02      -48.74     35.91 o 
 -22   8   5        2.58      -27.47     42.68 o 
 -20   8   5      460.81      489.70     48.22 o 
 -18   8   5      822.83      761.53     69.74 o 
 -16   8   5      488.64      492.98     44.02 o 
 -14   8   5       16.60      -38.34     25.56 o 
 -12   8   5      133.30      213.81     32.94 o 
 -10   8   5      179.52      156.35     23.22 o 
  -8   8   5      908.48      949.53     46.99 o 
  -6   8   5      334.50      310.98     28.46 o 
  -4   8   5        3.05        9.62     17.77 o 
  -2   8   5      541.14      484.11     32.25 o 
   0   8   5     1170.36     1301.92     54.71 o 
   2   8   5        3.59        9.97     21.47 o 
   4   8   5        0.93       -3.95     20.52 o 
   6   8   5       49.56       33.54     21.84 o 
   8   8   5       34.73       -0.32     24.04 o 
  10   8   5        1.70        7.89     25.11 o 
  12   8   5       36.54       15.56     26.88 o 
  14   8   5       16.01       35.39     27.64 o 
  16   8   5       90.11       67.05     35.64 o 
  18   8   5        9.47        1.02     38.22 o 
  20   8   5        0.27       21.31     52.00 o 
 -23   9   5      246.55      308.05     48.97 o 
 -21   9   5      846.90      774.12     81.47 o 
 -19   9   5      879.07      740.55     55.45 o 
 -17   9   5       58.20       63.28     33.33 o 
 -15   9   5      102.84       73.79     31.29 o 
 -13   9   5      359.44      333.45     37.63 o 
 -11   9   5      118.17       77.54     24.38 o 
  -9   9   5     4192.70     4365.16    155.48 o 
  -7   9   5     1013.71      886.93     45.55 o 
  -5   9   5     2125.48     1861.96     72.20 o 
  -3   9   5       52.81       67.58     26.85 o 
  -1   9   5     1416.92     1520.94     68.73 o 
   1   9   5      191.61      178.58     37.54 o 
   3   9   5      931.26      999.99     52.78 o 
   5   9   5      306.12      322.31     40.20 o 
   7   9   5      480.74      487.08     48.44 o 
   9   9   5        3.20      -52.30     37.30 o 
  11   9   5      152.54      149.68     36.90 o 
  13   9   5       75.80       93.84     37.41 o 
  15   9   5       73.57       68.18     38.04 o 
  17   9   5       52.03       55.16     45.14 o 
  19   9   5        4.41        6.63     41.11 o 
 -22  10   5      201.21      258.45     54.67 o 
 -20  10   5      653.95      706.23     58.52 o 
 -18  10   5      153.00       96.59     36.60 o 
 -16  10   5       26.17       39.75     32.83 o 
 -14  10   5      326.01      322.33     42.41 o 
 -12  10   5      827.00      793.79     57.02 o 
 -10  10   5      199.71      202.67     28.08 o 
  -8  10   5     9592.26    10031.24    339.08 o 
  -6  10   5       93.15      103.28     28.82 o 
  -4  10   5     1084.90     1115.55     58.46 o 
  -2  10   5      199.42      188.40     28.87 o 
   0  10   5       96.20       91.98     27.67 o 
   2  10   5      554.34      604.05     43.05 o 
   4  10   5      199.42      183.46     34.22 o 
   6  10   5     1277.63     1381.83    141.14 o 
   8  10   5        8.16       -1.67     33.27 o 
  10  10   5        4.12       19.26     49.81 o 
  12  10   5       16.65       64.30     37.68 o 
  14  10   5       14.28       25.96     40.13 o 
  16  10   5       42.25       72.41     55.02 o 
  18  10   5       47.71      112.57     68.33 o 
 -21  11   5        2.64      -27.22     43.35 o 
 -19  11   5        2.08      -49.32     36.57 o 
 -17  11   5       57.29       48.81     39.73 o 
 -15  11   5        2.05       -3.95     36.44 o 
 -13  11   5      202.86      236.71     41.80 o 
 -11  11   5       22.20       50.07     25.14 o 
  -9  11   5      386.44      458.42     43.26 o 
  -7  11   5     2026.64     2165.33    102.13 o 
  -5  11   5      194.31      206.38     32.67 o 
  -3  11   5      406.97      354.81     36.34 o 
  -1  11   5       93.95       91.57     28.89 o 
   1  11   5       38.28      -14.75     27.26 o 
   3  11   5      450.49      368.68     40.61 o 
   5  11   5       33.47       46.74     35.99 o 
   7  11   5       12.09       33.07     36.12 o 
   9  11   5      126.23      175.69     42.32 o 
  11  11   5        2.70       35.32     38.34 o 
  13  11   5        5.16      -18.80     36.38 o 
  15  11   5       28.67        6.74     57.25 o 
  17  11   5       12.90       11.89     53.11 o 
 -18  12   5       63.00       78.06     63.97 o 
 -16  12   5      270.94      238.59     53.31 o 
 -14  12   5        5.08       28.69     37.45 o 
 -12  12   5       98.68       85.00     29.92 o 
 -10  12   5     2376.45     2486.42    148.92 o 
  -8  12   5       64.68       92.48     30.68 o 
  -6  12   5      913.67      849.95     54.38 o 
  -4  12   5      176.12      156.11     35.56 o 
  -2  12   5        5.67       66.99     31.93 o 
   0  12   5       67.20       53.39     31.67 o 
   2  12   5        5.97       25.13     30.37 o 
   4  12   5      944.24      970.18     79.81 o 
   6  12   5      162.55      145.41     70.19 o 
   8  12   5      166.12      213.42     45.08 o 
  10  12   5        2.16      -18.04     37.56 o 
  12  12   5       81.88       94.98     45.89 o 
  14  12   5        0.80      -22.96     45.77 o 
  16  12   5        3.16       12.71     50.84 o 
 -17  13   5      328.31      380.54     54.20 o 
 -15  13   5       78.07       11.77     40.28 o 
 -13  13   5       76.51      102.46     41.22 o 
 -11  13   5       90.01       93.92     52.55 o 
  -9  13   5      312.20      343.20     40.10 o 
  -7  13   5        3.23      -36.91     32.49 o 
  -5  13   5     1384.63     1389.45    118.02 o 
  -3  13   5      284.07      194.02     38.99 o 
  -1  13   5      980.98     1065.18    124.84 o 
   1  13   5        0.05       30.18     33.93 o 
   3  13   5      883.95      871.04     76.30 o 
   5  13   5        2.20        6.48     35.10 o 
   7  13   5       19.11      -40.71     34.51 o 
   9  13   5      124.34      156.64     44.30 o 
  11  13   5       31.69       66.61     50.46 o 
  13  13   5       16.82       -5.11     48.51 o 
  15  13   5       28.52      -32.36     51.92 o 
 -16  14   5      118.16      153.18     72.76 o 
 -14  14   5       42.38       53.90     49.54 o 
 -12  14   5      116.11      142.70     49.45 o 
 -10  14   5      122.88      275.84     90.49 o 
  -8  14   5      215.36      282.94     44.10 o 
  -6  14   5        0.58       63.52     54.91 o 
  -4  14   5      866.76      802.10     98.80 o 
  -2  14   5      404.01      385.63     47.05 o 
   0  14   5       34.93       96.22     36.67 o 
   2  14   5      390.80      424.81     47.22 o 
   4  14   5       25.49      -39.23     33.12 o 
   6  14   5       28.01       -3.33     61.89 o 
   8  14   5        5.30      -40.38     38.02 o 
  10  14   5        4.90      -87.28     59.10 o 
  12  14   5       37.26       70.18     55.32 o 
  14  14   5       55.48       31.63     55.05 o 
 -13  15   5        0.00       -5.99     67.42 o 
 -11  15   5       10.42      -12.11     65.14 o 
  -9  15   5      156.72      258.25    101.57 o 
  -7  15   5       33.76       22.91     51.54 o 
  -5  15   5       67.35       43.69     37.08 o 
  -3  15   5        0.05       13.32     34.98 o 
  -1  15   5      164.73      183.93     52.03 o 
   1  15   5       32.51       19.37     45.57 o 
   3  15   5       71.63       78.68     38.71 o 
   5  15   5       27.99        7.03     37.72 o 
   7  15   5      162.61      117.02     46.85 o 
   9  15   5       10.43      -62.79     48.43 o 
  11  15   5        2.38       29.55     99.72 o 
 -10  16   5      247.00      341.09     81.99 o 
  -8  16   5       54.06       45.07     69.94 o 
  -6  16   5       13.71       74.24     43.77 o 
  -4  16   5      279.72      382.45     51.43 o 
  -2  16   5       56.23       49.91     37.89 o 
   0  16   5        0.29      -40.36     34.07 o 
   2  16   5       34.33       58.68     46.38 o 
   4  16   5       24.34       50.06     40.85 o 
   6  16   5        0.19      137.48     50.83 o 
   8  16   5       69.09       44.64     55.40 o 
  -5  17   5      152.72       62.82     51.37 o 
  -3  17   5       95.26      195.22     51.24 o 
  -1  17   5       17.28       10.49     41.54 o 
   1  17   5        0.13      -41.15     41.66 o 
   3  17   5      152.75      238.17     53.18 o 
 -24   0   6      244.47      249.99     57.49 o 
 -22   0   6       29.29       25.14     37.33 o 
 -20   0   6      526.78      474.71     53.51 o 
 -18   0   6      474.00      411.24     48.90 o 
 -16   0   6     1239.01     1184.43     93.74 o 
 -14   0   6      239.37      166.76     28.27 o 
 -12   0   6     1613.12     1696.83     70.23 o 
 -10   0   6      165.92      237.34     43.30 o 
  -8   0   6       81.57      130.90     36.08 o 
  -6   0   6     1546.76     1670.43     83.16 o 
  -4   0   6     1177.28     1208.44     61.63 o 
  -2   0   6      163.68      226.71     59.10 o 
   0   0   6      462.27      536.78     52.81 o 
   2   0   6      387.82      472.97     47.81 o 
   4   0   6     1159.91     1087.33     61.84 o 
   6   0   6       81.99       66.72     26.12 o 
   8   0   6        1.30       43.86     23.95 o 
  10   0   6      384.89      349.65     38.84 o 
  12   0   6      464.88      439.96     98.48 o 
  14   0   6     1428.39     1412.82     79.88 o 
  16   0   6        1.15       27.01     88.64 o 
  18   0   6        4.75       -1.96     60.94 o 
  20   0   6       11.68       49.28     52.36 o 
  22   0   6        1.02      -36.75     51.45 o 
 -25   1   6       13.64       62.91     37.22 o 
 -23   1   6        0.13       -4.36     26.39 o 
 -21   1   6       20.29      -12.53     25.39 o 
 -19   1   6      437.13      504.30     33.53 o 
 -17   1   6      350.21      381.95     28.87 o 
 -15   1   6       43.17       63.04     20.35 o 
 -13   1   6      484.08      481.05     27.64 o 
 -11   1   6     3132.91     3060.24     73.21 o 
  -9   1   6     1234.56     1299.99     47.17 o 
  -7   1   6     1344.87     1399.12     48.60 o 
  -5   1   6     2345.93     2561.89     82.93 o 
  -3   1   6      369.45      336.47     39.88 o 
  -1   1   6      137.54       86.12     23.79 o 
   1   1   6       33.20       39.50     38.16 o 
   3   1   6      418.03      360.57     30.98 o 
   5   1   6     1282.18     1307.78     46.71 o 
   7   1   6      681.85      661.25     42.21 o 
   9   1   6       11.19        9.92     15.99 o 
  11   1   6       11.32       19.64     17.12 o 
  13   1   6      193.39      175.88     21.54 o 
  15   1   6      771.36      730.76     53.95 o 
  17   1   6        0.95      -14.21     42.65 o 
  19   1   6       34.79      -33.17     31.97 o 
  21   1   6        0.56      -12.65     35.09 o 
 -24   2   6       98.34       67.93     61.84 o 
 -22   2   6       47.91       64.13     27.75 o 
 -20   2   6       35.13       59.82     34.14 o 
 -18   2   6      174.38      176.50     24.54 o 
 -16   2   6      420.02      448.91     32.53 o 
 -14   2   6      334.78      373.96     28.51 o 
 -12   2   6     3673.47     3910.38    111.00 o 
 -10   2   6      115.09      140.72     22.42 o 
  -8   2   6     1585.14     1619.95     55.38 o 
  -6   2   6        7.47      -19.84     13.23 o 
  -4   2   6     1270.31     1433.89     71.27 o 
  -2   2   6      988.59      988.00     38.45 o 
   0   2   6      519.24      520.21     40.47 o 
   2   2   6      211.69      237.44     21.32 o 
   4   2   6     2072.91     2342.08     67.01 o 
   6   2   6       25.94       12.78     15.08 o 
   8   2   6      493.62      483.99     27.97 o 
  10   2   6       75.85       79.23     18.93 o 
  12   2   6      384.21      351.53     25.28 o 
  14   2   6      505.38      423.73     58.62 o 
  16   2   6       82.33       55.64     32.28 o 
  18   2   6       58.65       83.13     39.98 o 
  20   2   6        1.28      -40.20     33.24 o 
  22   2   6        3.87      -41.50     36.59 o 
 -25   3   6        2.35       80.18     37.56 o 
 -23   3   6       20.57      -27.35     26.76 o 
 -21   3   6      329.52      328.41     38.54 o 
 -19   3   6      453.20      356.99     38.13 o 
 -17   3   6     1648.32     1628.36     67.30 o 
 -15   3   6      388.30      395.58     30.00 o 
 -13   3   6     2752.49     2676.79     93.52 o 
 -11   3   6       86.81       73.84     16.17 o 
  -9   3   6      114.25      103.37     20.51 o 
  -7   3   6       13.22       21.22     16.74 o 
  -5   3   6      718.53      681.51     29.31 o 
  -3   3   6      116.02      125.95     15.81 o 
  -1   3   6     2265.00     2453.59     76.81 o 
   1   3   6      108.34      106.17     16.40 o 
   3   3   6        0.88       -9.80     14.71 o 
   5   3   6       50.55       39.57     16.04 o 
   7   3   6      500.04      450.48     45.01 o 
   9   3   6      320.49      344.10     25.87 o 
  11   3   6      230.13      242.38     23.45 o 
  13   3   6       25.55        0.69     32.06 o 
  15   3   6       94.82       50.38     29.38 o 
  17   3   6       52.40       56.93     35.01 o 
  19   3   6        3.07       11.00     34.85 o 
  21   3   6        2.78       72.13     37.13 o 
 -24   4   6       24.55       43.23     37.55 o 
 -22   4   6        7.15       34.79     27.96 o 
 -20   4   6       97.71      101.85     33.01 o 
 -18   4   6      117.93      132.05     26.41 o 
 -16   4   6       56.47       44.19     22.03 o 
 -14   4   6       60.61       73.28     21.32 o 
 -12   4   6     3221.44     3003.46    119.75 o 
 -10   4   6     2232.94     2240.98     72.29 o 
  -8   4   6        0.67      -36.04     24.02 o 
  -6   4   6      134.77      114.38     18.73 o 
  -4   4   6      881.71      820.21     33.56 o 
  -2   4   6      487.51      481.67     24.29 o 
   0   4   6       11.89        4.68     15.43 o 
   2   4   6      172.20      168.01     22.86 o 
   4   4   6      101.13      137.85     20.28 o 
   6   4   6      429.65      545.78     40.12 o 
   8   4   6      386.26      314.31     28.63 o 
  10   4   6       11.06       24.19     21.65 o 
  12   4   6      341.32      314.30     34.31 o 
  14   4   6       27.97       40.89     32.44 o 
  16   4   6       40.59       68.40     34.74 o 
  18   4   6      273.04      266.01     50.98 o 
  20   4   6        5.43       28.35     42.22 o 
  22   4   6        1.67      -39.20     43.39 o 
 -23   5   6       99.81       98.69     42.89 o 
 -21   5   6      123.33       74.01     34.73 o 
 -19   5   6      715.15      651.41     48.80 o 
 -17   5   6      618.21      566.26     36.99 o 
 -15   5   6      933.33      981.04     46.53 o 
 -13   5   6      376.56      383.61     28.72 o 
 -11   5   6      376.17      348.34     25.77 o 
  -9   5   6       99.50       91.43     17.77 o 
  -7   5   6       39.56        6.03     18.17 o 
  -5   5   6       46.99       74.14     19.43 o 
  -3   5   6      825.47      865.09     41.20 o 
  -1   5   6       28.67      -20.45     17.27 o 
   1   5   6      340.67      325.62     28.23 o 
   3   5   6      389.34      361.61     29.69 o 
   5   5   6       16.45       41.05     21.77 o 
   7   5   6       29.16       43.26     21.34 o 
   9   5   6       74.64       77.09     23.54 o 
  11   5   6      207.16      217.87     33.98 o 
  13   5   6       14.99        4.65     52.88 o 
  15   5   6      113.84       94.66     35.30 o 
  17   5   6       77.43       27.50     39.98 o 
  19   5   6        4.69      -12.42     69.84 o 
  21   5   6        0.24      -11.26     41.53 o 
 -24   6   6       13.38       18.34     53.94 o 
 -22   6   6        1.46      -16.14     38.78 o 
 -20   6   6       59.29       19.69     31.77 o 
 -18   6   6       58.55       13.43     32.00 o 
 -16   6   6       46.47       35.08     22.21 o 
 -14   6   6       35.99       -5.46     20.71 o 
 -12   6   6     1219.94     1073.72     51.20 o 
 -10   6   6        5.25      -15.41     17.22 o 
  -8   6   6        0.56      -12.06     14.32 o 
  -6   6   6      126.56       94.43     21.56 o 
  -4   6   6      349.67      375.32     32.45 o 
  -2   6   6      540.55      565.39     38.13 o 
   0   6   6      180.47      138.75     25.02 o 
   2   6   6      989.83     1073.37     60.03 o 
   4   6   6        6.48       -3.00     22.66 o 
   6   6   6        8.41       -6.62     21.27 o 
   8   6   6        6.97      -27.14     22.85 o 
  10   6   6        0.19        4.45     19.16 o 
  12   6   6       20.85       -9.31     28.71 o 
  14   6   6        2.59      -29.43     34.78 o 
  16   6   6       20.76      -18.65     35.10 o 
  18   6   6        6.72      -21.57     38.36 o 
  20   6   6        6.35      -25.37     40.71 o 
 -23   7   6        0.52      -27.07     50.21 o 
 -21   7   6       14.55        9.76     46.23 o 
 -19   7   6       31.08       47.81     33.59 o 
 -17   7   6      241.03      201.34     35.11 o 
 -15   7   6       20.42       18.28     26.74 o 
 -13   7   6      627.01      666.81     44.32 o 
 -11   7   6        0.16      -28.94     30.96 o 
  -9   7   6      459.88      453.89     29.88 o 
  -7   7   6        1.96       -2.85     17.20 o 
  -5   7   6     1424.22     1408.13     67.72 o 
  -3   7   6      897.30      925.49     53.77 o 
  -1   7   6      194.10      203.04     28.89 o 
   1   7   6       24.67      -29.46     24.07 o 
   3   7   6      137.11      164.32     27.34 o 
   5   7   6       10.03        8.48     25.16 o 
   7   7   6       52.38       38.96     25.68 o 
   9   7   6      761.41      859.48     51.83 o 
  11   7   6      117.19       72.50     31.25 o 
  13   7   6        2.93      -20.33     52.67 o 
  15   7   6       40.93      -34.68     38.38 o 
  17   7   6        4.32       11.55     37.36 o 
  19   7   6        0.35      -23.55     40.32 o 
 -22   8   6      165.30      163.32     58.49 o 
 -20   8   6        0.60      -23.79     39.77 o 
 -18   8   6       81.72       89.11     33.10 o 
 -16   8   6       86.74       97.56     32.51 o 
 -14   8   6      341.40      269.89     48.04 o 
 -12   8   6      361.50      424.17     37.36 o 
 -10   8   6      639.37      625.59     37.04 o 
  -8   8   6      228.73      268.05     26.36 o 
  -6   8   6       47.07      -13.37     19.48 o 
  -4   8   6      118.35       81.98     23.56 o 
  -2   8   6        2.05       -1.77     21.43 o 
   0   8   6      762.36      707.57     59.19 o 
   2   8   6      605.87      620.02     52.03 o 
   4   8   6      168.75      143.23     24.61 o 
   6   8   6      352.55      289.57     30.96 o 
   8   8   6       98.52      111.97     35.18 o 
  10   8   6      214.74      160.08     36.29 o 
  12   8   6        1.37       29.90     38.62 o 
  14   8   6       28.83       34.60     40.59 o 
  16   8   6        0.13       19.82     43.10 o 
  18   8   6        2.21       16.45     41.22 o 
 -21   9   6       74.32      101.07     54.19 o 
 -19   9   6       20.01       77.44     43.82 o 
 -17   9   6       38.92        4.76     39.16 o 
 -15   9   6       76.82      102.84     31.95 o 
 -13   9   6      307.30      270.74     41.85 o 
 -11   9   6      378.71      395.45     41.43 o 
  -9   9   6      942.38     1005.50     51.80 o 
  -7   9   6      649.25      605.32     38.13 o 
  -5   9   6      156.95      177.51     30.59 o 
  -3   9   6      147.10      120.34     20.04 o 
  -1   9   6       12.64       12.18     24.81 o 
   1   9   6       79.02       77.25     26.23 o 
   3   9   6       10.55       25.92     25.62 o 
   5   9   6      298.69      328.41     48.35 o 
   7   9   6      152.95      134.34     35.46 o 
   9   9   6      428.73      448.13     49.19 o 
  11   9   6        0.07       10.97     40.81 o 
  13   9   6       64.61      103.98     49.19 o 
  15   9   6        0.07      -38.79     45.31 o 
  17   9   6        5.50      -47.92     50.49 o 
  19   9   6        1.45      -46.86     51.09 o 
 -20  10   6       61.54       77.68     55.97 o 
 -18  10   6       16.19       29.76     42.73 o 
 -16  10   6       39.79       40.27     40.94 o 
 -14  10   6      139.74      134.17     36.85 o 
 -12  10   6      155.55      143.89     37.36 o 
 -10  10   6      365.35      367.48     34.32 o 
  -8  10   6        6.98       -4.08     28.40 o 
  -6  10   6     4264.79     4222.43    144.02 o 
  -4  10   6      242.51      262.20     26.97 o 
  -2  10   6      305.84      323.74     41.74 o 
   0  10   6       59.89       54.35     34.09 o 
   2  10   6      191.43      208.38     31.94 o 
   4  10   6        5.57      -20.93     25.63 o 
   6  10   6      463.39      449.55     46.72 o 
   8  10   6       38.33      -37.22     33.27 o 
  10  10   6      211.16      168.40     54.10 o 
  12  10   6      163.60      211.01     57.39 o 
  14  10   6       43.15       24.75     50.49 o 
  16  10   6        0.45       -1.89     55.74 o 
 -19  11   6       73.55       14.24     53.64 o 
 -17  11   6       79.42      179.24     92.34 o 
 -15  11   6      269.55      318.93     64.12 o 
 -13  11   6      115.35       27.67     46.58 o 
 -11  11   6      383.22      347.65     34.57 o 
  -9  11   6      234.26      212.39     29.12 o 
  -7  11   6      456.32      388.39     33.53 o 
  -5  11   6      270.07      262.30     30.36 o 
  -3  11   6     2396.15     2340.73     99.93 o 
  -1  11   6      167.92      147.18     36.99 o 
   1  11   6      138.67       96.73     28.80 o 
   3  11   6      120.28      148.96     36.25 o 
   5  11   6      101.67       39.93     35.04 o 
   7  11   6      170.54      236.59     81.78 o 
   9  11   6      121.46      146.75     52.36 o 
  11  11   6        0.11        2.60     45.77 o 
  13  11   6      118.76      166.60     59.36 o 
  15  11   6       91.02       94.66     57.39 o 
 -18  12   6        0.82       59.69    118.19 o 
 -16  12   6       28.23       38.86     94.18 o 
 -14  12   6       31.56        0.33     48.44 o 
 -12  12   6       34.01      -11.77     46.29 o 
 -10  12   6       59.17       65.85     51.18 o 
  -8  12   6        0.33       21.38     32.71 o 
  -6  12   6     1126.59     1125.48     71.92 o 
  -4  12   6      152.85      104.89     32.59 o 
  -2  12   6      443.03      416.18     40.82 o 
   0  12   6       11.68       -4.19     28.72 o 
   2  12   6       73.53       58.37     33.72 o 
   4  12   6      133.21       73.33     37.65 o 
   6  12   6      446.28      438.92     66.30 o 
   8  12   6       59.50       70.18     49.17 o 
  10  12   6       14.48      -38.23     44.17 o 
  12  12   6      109.24        4.43     49.17 o 
  14  12   6      135.90      105.93     58.07 o 
 -15  13   6       11.17      132.96     70.51 o 
 -13  13   6       28.84       60.94     64.67 o 
 -11  13   6      331.08      375.08     60.25 o 
  -9  13   6      435.47      431.70     44.21 o 
  -7  13   6       21.99       33.37     38.38 o 
  -5  13   6     1403.23     1501.23    160.83 o 
  -3  13   6       29.55       55.43     37.23 o 
  -1  13   6        5.82      -35.83     33.55 o 
   1  13   6       23.27      -15.55     33.81 o 
   3  13   6       99.93       84.64     43.88 o 
   5  13   6      116.71       78.19     45.95 o 
   7  13   6      114.19       74.03     45.40 o 
   9  13   6        5.67       -7.68     46.41 o 
  11  13   6        0.93      -41.98     47.99 o 
  13  13   6      109.16      153.97     64.64 o 
 -14  14   6       38.43       86.83    162.51 o 
 -12  14   6       48.30      118.63     83.10 o 
 -10  14   6      134.41      168.40     76.75 o 
  -8  14   6       27.59       10.18     64.64 o 
  -6  14   6       97.06      108.78     96.16 o 
  -4  14   6       20.54       23.34     41.78 o 
  -2  14   6      373.86      390.06     55.65 o 
   0  14   6        0.35      -50.30     49.95 o 
   2  14   6      138.28      140.96     46.51 o 
   4  14   6       36.64       55.78     45.36 o 
   6  14   6       12.31      -25.56     41.00 o 
   8  14   6       25.93       51.82     47.76 o 
  10  14   6       28.94       42.43     50.84 o 
 -11  15   6       52.95       66.48     99.72 o 
  -9  15   6       32.67     -127.42     84.95 o 
  -7  15   6        6.04       46.93     96.03 o 
  -5  15   6       31.44       42.68     70.03 o 
  -3  15   6        4.26      -19.45     39.76 o 
  -1  15   6      261.14      230.06     50.78 o 
   1  15   6       13.39       49.61     43.24 o 
   3  15   6        3.23       32.37     46.31 o 
   5  15   6       59.37      -13.02     42.89 o 
   7  15   6       37.85       74.41     47.07 o 
  -6  16   6       39.77       73.23     59.10 o 
  -4  16   6       21.40        9.79     45.19 o 
  -2  16   6       88.18       94.85     49.90 o 
   0  16   6        4.96        2.33     45.40 o 
   2  16   6        6.37      -20.04     44.41 o 
   4  16   6      164.64      135.11     54.53 o 
 -23   1   7      757.13      906.71     75.69 o 
 -21   1   7      102.76      209.16     39.61 o 
 -19   1   7        0.21       40.86     35.70 o 
 -17   1   7       46.90      102.27     34.60 o 
 -15   1   7      724.91      757.53     41.24 o 
 -13   1   7     2671.58     2688.03    108.99 o 
 -11   1   7     4630.22     4695.26    153.06 o 
  -9   1   7       53.59       76.40     20.47 o 
  -7   1   7     1179.93     1108.74     45.43 o 
  -5   1   7     1013.02     1036.52     43.90 o 
  -3   1   7      259.64      173.59    125.58 o 
  -1   1   7      646.41      707.75     75.56 o 
   1   1   7     2743.79     3466.38    200.64 o 
   3   1   7     1482.63     1734.74    118.23 o 
   5   1   7        0.97      -11.92     15.95 o 
   7   1   7        9.19       12.32     17.15 o 
   9   1   7      128.75       90.71     19.11 o 
  11   1   7        0.06       -2.32     25.55 o 
  13   1   7        3.80       45.59     21.28 o 
  15   1   7       14.53       17.11     31.90 o 
  17   1   7        7.83       13.01     32.81 o 
  19   1   7       38.35       -6.88     36.25 o 
  21   1   7        8.39      -14.22     46.38 o 
 -24   2   7     1007.15     1437.81     89.97 o 
 -22   2   7      328.33      425.38     80.50 o 
 -20   2   7      687.41      739.90     66.10 o 
 -18   2   7      574.33      626.46     45.46 o 
 -16   2   7     2685.37     2656.08    138.07 o 
 -14   2   7      167.80      219.51     27.64 o 
 -12   2   7     6544.08     6708.64    213.23 o 
 -10   2   7       29.51        0.06     20.25 o 
  -8   2   7      762.60      719.08     35.44 o 
  -6   2   7     1001.29      988.42     41.29 o 
  -4   2   7     1096.06      968.46     40.53 o 
  -2   2   7       82.40       53.18     20.83 o 
   0   2   7     2279.98     2480.73    185.52 o 
   2   2   7      602.18      597.01     44.56 o 
   4   2   7       76.95       77.70     17.15 o 
   6   2   7      734.10      793.15     37.67 o 
   8   2   7      410.60      400.92     39.28 o 
  10   2   7        1.50        6.17     23.67 o 
  12   2   7       35.44       33.51     20.03 o 
  14   2   7      102.29       70.09     31.65 o 
  16   2   7       72.52       54.76     33.60 o 
  18   2   7        2.97        3.53     32.86 o 
  20   2   7       39.38       43.46     37.80 o 
 -23   3   7       58.73       83.70     46.02 o 
 -21   3   7       50.97       44.09     36.14 o 
 -19   3   7      986.79     1108.52     86.42 o 
 -17   3   7       77.05      126.81     34.63 o 
 -15   3   7      295.22      249.24     30.87 o 
 -13   3   7     1123.84     1105.48     85.57 o 
 -11   3   7      587.68      530.83     35.53 o 
  -9   3   7       66.70       28.45     20.51 o 
  -7   3   7       13.53        9.21     17.81 o 
  -5   3   7     3205.37     2957.38    101.74 o 
  -3   3   7     1491.11     1599.18     64.14 o 
  -1   3   7       55.01       59.82     17.81 o 
   1   3   7     1494.89     1777.43    208.44 o 
   3   3   7       68.27       65.79     21.58 o 
   5   3   7       35.29       39.78     18.00 o 
   7   3   7      347.33      295.02     27.38 o 
   9   3   7        0.34       41.51     22.14 o 
  11   3   7        3.53       43.64     25.19 o 
  13   3   7        4.14       -2.66     21.83 o 
  15   3   7       15.76       -2.08     30.40 o 
  17   3   7       35.66       26.13     33.25 o 
  19   3   7       21.79       27.61     36.32 o 
 -22   4   7       33.68        4.63     39.45 o 
 -20   4   7      214.16      324.96     55.08 o 
 -18   4   7        3.32       57.51     43.00 o 
 -16   4   7      101.87       99.99     31.98 o 
 -14   4   7       55.75       36.51     25.96 o 
 -12   4   7      996.36      899.84     54.79 o 
 -10   4   7     2895.32     2825.81    108.12 o 
  -8   4   7      461.99      441.02     33.52 o 
  -6   4   7        3.22       -6.17     19.19 o 
  -4   4   7        6.91      -17.43     19.12 o 
  -2   4   7        0.13      -24.02     19.45 o 
   0   4   7       62.84       67.33     26.88 o 
   2   4   7      437.51      460.19     39.64 o 
   4   4   7      811.02      841.13     44.78 o 
   6   4   7       37.88       28.05     21.34 o 
   8   4   7        3.61      -14.92     20.91 o 
  10   4   7        0.33        7.55     32.89 o 
  12   4   7       23.27       29.59     26.99 o 
  14   4   7       49.58       72.36     36.13 o 
  16   4   7        0.03       40.35     37.43 o 
  18   4   7       47.87       58.51     41.44 o 
  20   4   7       10.89       15.98     42.27 o 
 -23   5   7      278.65      326.04     59.71 o 
 -21   5   7     1234.39     1304.78    110.79 o 
 -19   5   7      464.06      442.63     60.30 o 
 -17   5   7      476.93      384.78     80.25 o 
 -15   5   7       56.77       99.08     35.18 o 
 -13   5   7      285.83      303.27     31.48 o 
 -11   5   7     2691.06     2571.47    113.55 o 
  -9   5   7     1908.50     1941.66     81.11 o 
  -7   5   7     3636.57     3841.20    138.55 o 
  -5   5   7     1524.70     1495.08     62.38 o 
  -3   5   7     1821.90     1797.32    113.25 o 
  -1   5   7      506.70      492.71     35.30 o 
   1   5   7       62.50       55.61     23.57 o 
   3   5   7      617.06      675.43     51.76 o 
   5   5   7       39.60       75.56     24.13 o 
   7   5   7       96.97      115.83     31.80 o 
   9   5   7        6.96      -11.34     27.41 o 
  11   5   7      142.87      153.33     33.07 o 
  13   5   7      110.67       71.81     42.77 o 
  15   5   7        5.26      -49.16     34.19 o 
  17   5   7       30.83       43.19     40.92 o 
  19   5   7       35.86       43.97     44.88 o 
 -22   6   7      301.69      345.14    150.12 o 
 -20   6   7      230.73      161.80    109.86 o 
 -18   6   7      383.37      394.73     81.94 o 
 -16   6   7     1743.75     1513.86    101.54 o 
 -14   6   7      285.94      222.02     35.14 o 
 -12   6   7      886.11      818.76     46.38 o 
 -10   6   7      780.32      713.30     64.11 o 
  -8   6   7     2886.28     2884.72    110.18 o 
  -6   6   7     1656.08     1738.46     71.93 o 
  -4   6   7      434.96      402.52     35.50 o 
  -2   6   7      679.09      760.92     45.44 o 
   0   6   7     3198.99     2883.93    165.26 o 
   2   6   7        2.37      -33.85     23.21 o 
   4   6   7      170.02      129.23     27.44 o 
   6   6   7       14.28        0.03     24.10 o 
   8   6   7       23.95       13.97     32.95 o 
  10   6   7      181.21      268.73     53.27 o 
  12   6   7        7.89      -38.90     38.35 o 
  14   6   7       49.39      110.95     47.40 o 
  16   6   7       37.75       29.24     38.19 o 
  18   6   7       55.42       86.65     43.42 o 
 -21   7   7       58.75       97.14     51.62 o 
 -19   7   7      457.13      387.67     60.30 o 
 -17   7   7       93.98       60.03     46.60 o 
 -15   7   7       18.06      -33.64     72.35 o 
 -13   7   7      910.78      710.39     66.74 o 
 -11   7   7       49.29       40.55     39.34 o 
  -9   7   7      816.21      847.23     53.17 o 
  -7   7   7      337.84      347.86     37.47 o 
  -5   7   7      819.94      742.24     47.99 o 
  -3   7   7      227.93      300.85     33.86 o 
  -1   7   7        0.37       -8.67     26.46 o 
   1   7   7       85.99      132.48     37.99 o 
   3   7   7        3.77       -5.31     26.59 o 
   5   7   7       23.05        4.82     31.03 o 
   7   7   7        2.76      -10.03     28.79 o 
   9   7   7        1.09      -23.59     29.57 o 
  11   7   7        2.94      -57.72     39.14 o 
  13   7   7       42.75       13.74     43.48 o 
  15   7   7       34.07       48.86     50.29 o 
  17   7   7        2.64       12.52     49.70 o 
 -20   8   7       62.88      113.88     54.30 o 
 -18   8   7        7.39       44.34     49.34 o 
 -16   8   7      579.57      578.36     93.66 o 
 -14   8   7     1793.32     1633.92    151.14 o 
 -12   8   7      204.32      154.20     46.17 o 
 -10   8   7       17.46       29.98     40.07 o 
  -8   8   7       12.96       46.60     33.42 o 
  -6   8   7       63.96       15.14     33.37 o 
  -4   8   7       77.24       76.76     29.15 o 
  -2   8   7        6.19       -2.19     27.59 o 
   0   8   7      880.98      906.88     53.35 o 
   2   8   7       12.16        5.95     33.05 o 
   4   8   7      237.32      217.84     35.21 o 
   6   8   7        0.11       -7.09     31.40 o 
   8   8   7       21.53       80.10     32.02 o 
  10   8   7        3.91       -7.96     43.71 o 
  12   8   7        0.02      -33.53     43.04 o 
  14   8   7        1.38      -17.61     44.49 o 
  16   8   7        5.68        1.66     47.81 o 
 -19   9   7      237.87      249.69     58.81 o 
 -17   9   7      535.69      571.46    139.05 o 
 -15   9   7      873.70      710.79     90.15 o 
 -13   9   7      544.71      635.85     68.93 o 
 -11   9   7      183.27      223.81     83.10 o 
  -9   9   7       95.62       55.94     38.02 o 
  -7   9   7       15.66      -27.63     32.64 o 
  -5   9   7      257.34      305.69     40.46 o 
  -3   9   7     2564.18     2516.65    119.80 o 
  -1   9   7      209.43      182.76     53.33 o 
   1   9   7       76.89       88.14     34.95 o 
   3   9   7      159.91      180.83     46.96 o 
   5   9   7       22.33      -12.83     31.40 o 
   7   9   7      546.97      620.98     52.28 o 
   9   9   7       64.74      106.99     47.86 o 
  11   9   7      119.15       86.74     50.94 o 
  13   9   7       36.99        2.88     46.20 o 
  15   9   7        0.49      -21.58     61.67 o 
 -18  10   7      186.35      170.49     55.97 o 
 -16  10   7      187.89      155.39     94.83 o 
 -14  10   7      313.12      311.59    125.58 o 
 -12  10   7      262.32      332.74     69.17 o 
 -10  10   7       24.47       14.77     37.18 o 
  -8  10   7     1289.92     1152.74    105.43 o 
  -6  10   7      224.50      260.59     41.05 o 
  -4  10   7     2057.31     2327.57    123.19 o 
  -2  10   7      726.81      795.12     58.84 o 
   0  10   7      408.10      365.40     43.50 o 
   2  10   7       20.72       14.28     40.13 o 
   4  10   7       36.15       38.32     33.47 o 
   6  10   7       92.36      123.89     37.00 o 
   8  10   7       21.34       -5.32     41.08 o 
  10  10   7      102.86       78.24     47.72 o 
  12  10   7       20.75       46.78     51.92 o 
  14  10   7       14.78       20.36     90.49 o 
 -17  11   7        4.56       -7.68     79.41 o 
 -15  11   7       52.20      -10.84     60.34 o 
 -13  11   7       30.38       59.50     59.39 o 
 -11  11   7      148.04      105.25     76.17 o 
  -9  11   7      188.11      167.91     43.93 o 
  -7  11   7      174.04      182.62     39.53 o 
  -5  11   7        0.20      -23.19     37.32 o 
  -3  11   7      631.26      647.43     74.63 o 
  -1  11   7       24.95       51.65     37.23 o 
   1  11   7        1.95      -10.08     33.34 o 
   3  11   7       24.55       35.22     35.08 o 
   5  11   7        0.67       -7.78     54.75 o 
   7  11   7        0.02      -25.85     39.17 o 
   9  11   7       68.41       57.28     44.83 o 
  11  11   7       52.16       -6.93     64.64 o 
  13  11   7       34.94       70.50     56.66 o 
 -16  12   7      177.41      150.27     66.56 o 
 -14  12   7       50.37       81.46     69.17 o 
 -12  12   7      154.69      274.24    125.58 o 
 -10  12   7       53.43       60.34     39.85 o 
  -8  12   7       37.70       14.67     51.39 o 
  -6  12   7     1709.80     1723.79    215.07 o 
  -4  12   7      268.42      344.65     47.00 o 
  -2  12   7        0.73       24.06     37.47 o 
   0  12   7      298.84      403.30     47.53 o 
   2  12   7        2.00      -28.65     33.67 o 
   4  12   7       37.26       43.84     42.99 o 
   6  12   7       31.12        1.24     44.98 o 
   8  12   7      280.85      354.66     58.99 o 
  10  12   7        0.23       46.98     46.45 o 
  12  12   7        0.19       -2.64     50.33 o 
 -13  13   7      129.95      110.39     69.22 o 
 -11  13   7      292.41      304.99     76.75 o 
  -9  13   7       87.03      109.11     44.10 o 
  -7  13   7        1.14      -19.41     58.55 o 
  -5  13   7      396.27      594.07     86.20 o 
  -3  13   7        0.34       27.83     38.59 o 
  -1  13   7      299.51      320.97     51.18 o 
   1  13   7      266.53      261.41     50.30 o 
   3  13   7       66.59       31.46     43.04 o 
   5  13   7        8.17       18.30     45.23 o 
   7  13   7      146.49      150.62     48.27 o 
   9  13   7        4.21       21.21     48.97 o 
 -10  14   7        7.85      -13.30     65.14 o 
  -8  14   7      112.30      117.76     46.49 o 
  -6  14   7       97.49       33.97     45.10 o 
  -4  14   7        9.66      -42.61     47.41 o 
  -2  14   7        0.99      -18.67     53.15 o 
   0  14   7      363.33      267.46     70.01 o 
   2  14   7       43.99       28.22     61.25 o 
   4  14   7      115.80      158.23     49.05 o 
   6  14   7        7.26       35.13     66.59 o 
  -5  15   7       11.37       23.68     48.85 o 
  -3  15   7        0.06       54.58     49.38 o 
  -1  15   7       12.77      -10.99     44.00 o 
   1  15   7       15.12       38.43     48.50 o 
   3  15   7        6.15      -15.96     44.54 o 
 -22   0   8       50.72       68.57     52.14 o 
 -20   0   8      854.51      884.86     94.02 o 
 -18   0   8      591.89      633.09     77.83 o 
 -16   0   8     1308.48     1304.44    142.20 o 
 -14   0   8       74.95       52.12     46.15 o 
 -12   0   8      321.62      271.18     50.88 o 
 -10   0   8      165.73      164.01     48.26 o 
  -8   0   8        4.04      -31.66     36.28 o 
  -6   0   8     1057.80     1148.85     78.35 o 
  -2   0   8      104.49      140.35    132.96 o 
   0   0   8      433.55      228.99    155.12 o 
   2   0   8       29.03       -3.69    114.50 o 
   4   0   8      115.39      110.80     61.46 o 
   6   0   8      784.95      825.57     93.83 o 
   8   0   8      188.83      199.67     41.37 o 
  10   0   8      139.25      153.77     32.03 o 
  12   0   8       46.30       62.43     30.59 o 
  14   0   8        0.63       -5.83     40.28 o 
  16   0   8        9.89      -42.25     44.00 o 
  18   0   8       64.38       75.66     52.11 o 
 -21   1   8       88.35       87.03     51.18 o 
 -19   1   8       29.19      -10.89     34.05 o 
 -17   1   8       92.92      151.00     66.64 o 
 -15   1   8      168.39      216.94     71.15 o 
 -13   1   8        2.78       49.22     37.63 o 
 -11   1   8      218.12      244.68     39.66 o 
  -9   1   8     1806.74     1862.86     78.45 o 
  -7   1   8     4736.66     4666.97    164.27 o 
  -5   1   8       61.14       52.48     17.45 o 
  -3   1   8     1263.41     1358.07    197.60 o 
  -1   1   8       69.93        7.67     59.13 o 
   1   1   8       17.36      -20.71     28.92 o 
   3   1   8       40.46       -2.41     29.98 o 
   5   1   8        7.05       46.92     17.98 o 
   7   1   8        7.75       45.17     28.36 o 
   9   1   8       53.68       94.66     31.80 o 
  11   1   8        0.71        0.87     22.06 o 
  13   1   8       29.75       52.67     41.84 o 
  15   1   8        1.22       18.08     30.33 o 
  17   1   8        0.18        7.93     34.61 o 
 -22   2   8       58.33       84.84     39.08 o 
 -20   2   8       25.30       -5.32     36.71 o 
 -18   2   8       23.76       -3.11     32.50 o 
 -16   2   8       12.31      -40.97     38.71 o 
 -14   2   8      172.66      138.27     40.55 o 
 -12   2   8      353.34      359.41     46.17 o 
 -10   2   8      371.56      356.29     43.12 o 
  -8   2   8       84.88       74.90     23.13 o 
  -6   2   8     1251.60     1256.60     54.26 o 
  -4   2   8      353.34      356.06     48.40 o 
  -2   2   8      572.62      558.56    133.87 o 
   0   2   8        6.63      -20.98     30.74 o 
   2   2   8      118.08      177.49     48.45 o 
   4   2   8       49.27       52.63     24.72 o 
   6   2   8        0.81       12.06     19.75 o 
   8   2   8      110.16      174.20     29.56 o 
  10   2   8       74.22       69.01     24.26 o 
  12   2   8       97.75      106.76     23.33 o 
  14   2   8       26.34        6.47     36.61 o 
  16   2   8        9.86      -18.76     31.84 o 
  18   2   8        4.12        7.94     40.47 o 
 -21   3   8      101.99      188.13     44.80 o 
 -19   3   8       56.64       72.27     36.14 o 
 -17   3   8      208.71      284.79     51.27 o 
 -15   3   8     1541.79     1332.19    102.46 o 
 -13   3   8      581.83      526.12     53.99 o 
 -11   3   8       88.42      107.17     36.68 o 
  -9   3   8       50.69      -33.41     30.23 o 
  -7   3   8       54.61       43.13     23.65 o 
  -5   3   8      168.28      203.87     34.86 o 
  -3   3   8       39.53       47.00     33.01 o 
  -1   3   8        0.02       -2.00     30.92 o 
   1   3   8      153.13      114.73     28.00 o 
   3   3   8       92.71       63.92     21.56 o 
   5   3   8       22.55       36.95     20.46 o 
   7   3   8       56.75       56.61     26.18 o 
   9   3   8      130.68      180.38     28.91 o 
  11   3   8       22.17       43.12     32.62 o 
  13   3   8       69.46       47.83     41.75 o 
  15   3   8       10.42       15.82     35.18 o 
  17   3   8       21.40       -5.97     38.07 o 
 -20   4   8      214.09      177.45     52.18 o 
 -18   4   8       69.32       55.62     51.41 o 
 -16   4   8        5.99       53.76     41.20 o 
 -14   4   8      697.72      625.43     59.63 o 
 -12   4   8      255.48      207.31     38.83 o 
 -10   4   8      798.18      633.91     53.23 o 
  -8   4   8     2036.87     1864.50    109.85 o 
  -6   4   8      659.04      643.58     43.61 o 
  -4   4   8      341.70      303.50     28.76 o 
  -2   4   8       43.22       28.19     42.44 o 
   0   4   8       98.18       95.27     27.41 o 
   2   4   8      228.46      225.84     30.19 o 
   4   4   8       62.61       31.58     25.08 o 
   6   4   8        5.58      -14.00     26.15 o 
   8   4   8       29.35       79.90     28.93 o 
  10   4   8       15.47       46.87     46.28 o 
  12   4   8        0.52      -52.01     34.68 o 
  14   4   8        8.50      -21.85     34.03 o 
  16   4   8       22.39       37.70     36.50 o 
 -21   5   8       21.94       -0.45     52.13 o 
 -19   5   8       56.04      124.09     49.75 o 
 -17   5   8       31.49      147.51     47.79 o 
 -15   5   8       52.75       39.96     42.82 o 
 -13   5   8       26.65       39.51     60.67 o 
 -11   5   8      249.25      204.23     41.19 o 
  -9   5   8       50.21       57.14     33.24 o 
  -7   5   8       10.29       -1.35     31.84 o 
  -5   5   8      698.88      735.80     94.63 o 
  -3   5   8       37.99       47.20     27.04 o 
  -1   5   8      104.57       81.39     25.33 o 
   1   5   8       60.92       79.10     25.05 o 
   3   5   8        2.85       19.88     26.31 o 
   5   5   8       35.77       25.07     27.29 o 
   7   5   8      122.64      123.56     29.93 o 
   9   5   8       23.18       43.38     29.86 o 
  11   5   8       12.26       19.99     30.40 o 
  13   5   8       50.81        9.05     40.82 o 
  15   5   8        3.37      -40.72     35.46 o 
  17   5   8       15.68       68.07     41.79 o 
 -20   6   8       17.19       47.17     48.74 o 
 -18   6   8       32.29       89.18     48.95 o 
 -16   6   8       54.47      -10.85     40.99 o 
 -14   6   8      207.79      232.34     54.76 o 
 -12   6   8       40.12       49.91     38.26 o 
 -10   6   8       10.77      -13.46     60.38 o 
  -8   6   8      170.21       92.62     36.92 o 
  -6   6   8       78.75       15.93     50.22 o 
  -4   6   8        7.63        8.07     38.72 o 
  -2   6   8      122.99      105.16     30.36 o 
   0   6   8       53.57       12.67     35.11 o 
   2   6   8        7.23       11.24     32.03 o 
   4   6   8        6.70       26.54     29.27 o 
   6   6   8        2.54       13.17     34.56 o 
   8   6   8       32.87       26.82     30.88 o 
  10   6   8        0.95       -1.08     31.74 o 
  12   6   8       33.85       25.01     42.45 o 
  14   6   8       15.92       60.44     44.69 o 
  16   6   8        0.01       41.10     42.39 o 
 -19   7   8       53.69       24.90     67.68 o 
 -17   7   8      306.03      355.93     58.11 o 
 -15   7   8        1.79       53.15     44.37 o 
 -13   7   8      272.80      252.44     49.05 o 
 -11   7   8      185.60      228.64     70.60 o 
  -9   7   8        1.00      -20.31     35.84 o 
  -7   7   8        0.80        3.45     33.68 o 
  -5   7   8      214.56      234.62     38.44 o 
  -3   7   8       16.48       20.20     31.99 o 
  -1   7   8       62.73      110.08     33.59 o 
   1   7   8        2.79      -13.62     37.65 o 
   3   7   8        2.97      -11.57     30.10 o 
   5   7   8      336.18      328.01     40.52 o 
   7   7   8        9.33      -23.61     30.15 o 
   9   7   8       26.41       25.53     32.52 o 
  11   7   8       16.40       30.39     43.32 o 
  13   7   8       27.85       24.49     49.05 o 
  15   7   8       26.79        7.83     47.06 o 
 -18   8   8      215.15      322.42     60.08 o 
 -16   8   8      530.53      528.61     84.34 o 
 -14   8   8       42.15       23.87     44.01 o 
 -12   8   8       12.66       14.63     42.88 o 
 -10   8   8      180.80      266.11     61.33 o 
  -8   8   8      293.11      263.80     50.12 o 
  -6   8   8       39.03       -8.10     32.31 o 
  -4   8   8       70.76      122.45     34.77 o 
  -2   8   8       54.58       10.02     33.07 o 
   0   8   8        0.03      -11.97     31.53 o 
   2   8   8      169.56      147.99     36.51 o 
   4   8   8       33.00       19.16     32.85 o 
   6   8   8       12.04      -11.87     33.59 o 
   8   8   8       27.69       -7.78     33.80 o 
  10   8   8       73.48        3.79     33.88 o 
  12   8   8       41.86       -3.64     46.87 o 
  14   8   8      114.72      158.55     64.51 o 
 -17   9   8      100.75       69.44     53.23 o 
 -15   9   8       34.24      -15.18     54.75 o 
 -13   9   8      299.35      261.20     67.66 o 
 -11   9   8       25.96       48.01     52.23 o 
  -9   9   8      290.38      298.55     68.63 o 
  -7   9   8       37.66       38.63     44.00 o 
  -5   9   8      491.55      477.27     49.31 o 
  -3   9   8       63.56       60.68     35.29 o 
  -1   9   8      233.40      271.59     39.95 o 
   1   9   8       51.28       83.61     34.00 o 
   3   9   8       23.21       30.70     35.72 o 
   5   9   8       28.08       36.92     35.54 o 
   7   9   8        4.39       29.50     34.66 o 
   9   9   8       65.59      175.95     51.61 o 
  11   9   8       76.07      158.58     52.15 o 
  13   9   8       30.62       48.38     65.57 o 
 -16  10   8        1.16        2.48     51.69 o 
 -14  10   8        7.63      -77.48     86.80 o 
 -12  10   8        0.01      -48.01     73.87 o 
 -10  10   8      106.38      121.63     41.60 o 
  -8  10   8       24.09       32.97     38.71 o 
  -6  10   8      181.00      152.86     41.00 o 
  -4  10   8      127.10      104.26     37.31 o 
  -2  10   8     1200.92     1129.20     72.83 o 
   0  10   8      217.34      253.99     40.95 o 
   2  10   8       86.65       67.06     37.71 o 
   4  10   8        4.68       -9.12     34.46 o 
   6  10   8       23.56       -9.16     34.39 o 
   8  10   8        0.63       35.47     46.38 o 
  10  10   8        8.61      -31.81     45.57 o 
  12  10   8        3.52       37.04     64.40 o 
 -13  11   8        8.15      -25.70     63.63 o 
 -11  11   8       96.03       12.93     62.68 o 
  -9  11   8       64.06       46.40     41.87 o 
  -7  11   8      151.45      133.01     41.87 o 
  -5  11   8        3.18      -37.35     37.90 o 
  -3  11   8       21.04      109.26     39.42 o 
  -1  11   8      132.25      173.37     56.51 o 
   1  11   8      115.26       75.82     39.01 o 
   3  11   8       47.57       41.97     37.63 o 
   5  11   8        0.23        7.52     37.82 o 
   7  11   8       10.01       18.14     78.27 o 
   9  11   8       37.97       14.07     60.77 o 
 -12  12   8        7.13       23.03     79.41 o 
 -10  12   8      165.66      163.67     50.77 o 
  -8  12   8       14.63      -28.31     38.22 o 
  -6  12   8        5.25      -55.05     36.70 o 
  -4  12   8       52.95       47.83     40.53 o 
  -2  12   8       27.16        3.16     39.41 o 
   0  12   8      212.69      205.91     44.29 o 
   2  12   8      190.60      207.92     44.70 o 
   4  12   8        7.78       54.23     46.95 o 
   6  12   8        0.97      -33.00     44.32 o 
   8  12   8       35.90        7.37     48.75 o 
  -9  13   8       29.28      102.07     71.50 o 
  -7  13   8      206.81      191.17     45.21 o 
  -5  13   8      119.05      127.92     43.18 o 
  -3  13   8        0.36      -43.03     39.25 o 
  -1  13   8      344.92      342.01     50.54 o 
   1  13   8       29.12       84.25     43.98 o 
   3  13   8       81.85       82.41     51.71 o 
   5  13   8       10.38       42.87     48.32 o 
  -2  14   8       48.00       54.66     53.84 o 
 -19   1   9      272.44      345.37     65.04 o 
 -17   1   9       69.90      102.92     38.12 o 
 -15   1   9       19.74       45.08     34.44 o 
 -13   1   9       12.00       27.90     32.08 o 
 -11   1   9      836.63      829.50     63.69 o 
  -9   1   9        4.14       50.35     35.50 o 
  -7   1   9     3877.81     3677.73    175.54 o 
  -5   1   9        2.65       32.98     24.51 o 
  -3   1   9       54.04       81.26     55.40 o 
  -1   1   9      230.48      253.80     57.38 o 
   1   1   9       64.72       85.95     45.03 o 
   3   1   9      220.18      244.06     58.64 o 
   5   1   9      319.34      328.16     35.84 o 
   7   1   9      108.14       87.50     31.00 o 
   9   1   9        1.65       37.90     23.89 o 
  11   1   9        0.09       45.95     23.99 o 
  13   1   9       10.07       -1.74     31.54 o 
  15   1   9        0.28       -1.65     34.58 o 
 -20   2   9      800.39     1030.52     74.73 o 
 -18   2   9      828.54      852.57     65.23 o 
 -16   2   9      149.44      158.39     38.79 o 
 -14   2   9      443.90      423.70     52.97 o 
 -12   2   9      362.77      364.19     46.82 o 
 -10   2   9      105.30      129.04     35.84 o 
  -8   2   9     1528.66     1353.93     81.20 o 
  -6   2   9       41.22       43.35     29.70 o 
  -4   2   9      534.18      520.45     55.79 o 
  -2   2   9       19.50      251.15    147.74 o 
   0   2   9      244.44      202.59     52.42 o 
   2   2   9      156.41      121.25     42.83 o 
   4   2   9        7.51       12.86     24.18 o 
   6   2   9      250.39      277.18     34.64 o 
   8   2   9        7.25       62.29     36.98 o 
  10   2   9       10.97       56.92     25.17 o 
  12   2   9       20.62       45.90     34.67 o 
  14   2   9        0.63       29.07     36.40 o 
 -19   3   9      252.06      283.13     81.03 o 
 -17   3   9       76.88       44.59     44.13 o 
 -15   3   9       47.92       91.01     41.84 o 
 -13   3   9       96.62       83.48     36.39 o 
 -11   3   9      478.31      581.67     54.19 o 
  -9   3   9       12.51       -6.42     31.09 o 
  -7   3   9     1048.80      868.07     58.78 o 
  -5   3   9      230.24      198.05     31.85 o 
  -3   3   9      270.83      211.98     42.01 o 
  -1   3   9      230.35      237.16     48.72 o 
   1   3   9      138.96      187.45     60.72 o 
   3   3   9       26.09       16.85     33.91 o 
   5   3   9       27.47       17.68     27.99 o 
   7   3   9       38.41       27.68     27.97 o 
   9   3   9        6.94        6.61     42.03 o 
  11   3   9       22.30       15.59     34.39 o 
  13   3   9        0.66      -16.59     35.29 o 
  15   3   9        0.06       46.68     38.93 o 
 -18   4   9        8.02      -26.76     44.30 o 
 -16   4   9      135.82      196.91     53.70 o 
 -14   4   9       33.37       38.37     40.13 o 
 -12   4   9       22.28       38.00     54.59 o 
 -10   4   9        0.15      -43.71     31.60 o 
  -8   4   9      213.45      165.36     34.65 o 
  -6   4   9       85.13       75.80     33.36 o 
  -4   4   9      302.33      348.18     55.44 o 
  -2   4   9      134.92       97.67     44.25 o 
   0   4   9       24.90       19.81     26.26 o 
   2   4   9        0.35      -29.56     25.53 o 
   4   4   9       26.43       83.21     37.85 o 
   6   4   9       53.39       81.04     30.64 o 
   8   4   9       32.37       54.80     31.05 o 
  10   4   9        0.35       27.48     44.11 o 
  12   4   9        0.04       19.78     35.97 o 
  14   4   9        0.00      -32.81     36.90 o 
 -17   5   9      389.04      455.40     71.65 o 
 -15   5   9      424.77      476.68     58.97 o 
 -13   5   9      174.25      199.41     43.32 o 
 -11   5   9      130.61      114.96     38.83 o 
  -9   5   9      382.09      363.91     52.69 o 
  -7   5   9      556.92      487.06     48.67 o 
  -5   5   9      338.35      283.26     48.00 o 
  -3   5   9     1053.57     1128.21     83.12 o 
  -1   5   9      795.79      777.14     56.29 o 
   1   5   9       61.21       50.32     28.91 o 
   3   5   9       90.15      127.87     44.78 o 
   5   5   9       32.00       77.11     29.44 o 
   7   5   9        2.09       33.97     39.67 o 
   9   5   9       70.70       61.88     33.65 o 
  11   5   9        1.26       56.89     44.16 o 
  13   5   9        0.58        0.82     46.48 o 
 -18   6   9       47.31        0.08     47.27 o 
 -16   6   9      291.87      396.11     98.16 o 
 -14   6   9      386.98      479.82     56.84 o 
 -12   6   9      372.91      338.09     48.95 o 
 -10   6   9        7.17      -10.75     37.38 o 
  -8   6   9        0.34       42.82     36.68 o 
  -6   6   9      304.48      326.73    105.26 o 
  -4   6   9      613.79      739.76     57.23 o 
  -2   6   9      176.05      155.92     36.18 o 
   0   6   9      454.75      516.55     58.62 o 
   2   6   9      167.85      192.11     34.56 o 
   4   6   9      242.19      238.25     36.73 o 
   6   6   9       25.36       35.71     31.64 o 
   8   6   9        0.33       -8.99     45.64 o 
  10   6   9        1.47      -29.23     43.09 o 
  12   6   9        2.29      -55.81     44.84 o 
 -17   7   9        1.62       59.55     48.29 o 
 -15   7   9      307.48      391.60     56.67 o 
 -13   7   9      137.13      130.52     45.46 o 
 -11   7   9       25.93       14.57     41.13 o 
  -9   7   9      573.25      549.54     64.24 o 
  -7   7   9        0.01      -37.37     43.48 o 
  -5   7   9      122.07      133.02     36.34 o 
  -3   7   9      244.70      238.99     40.03 o 
  -1   7   9       89.91      103.76     34.99 o 
   1   7   9       68.60      127.94     45.31 o 
   3   7   9        4.62       -5.88     30.52 o 
   5   7   9        9.42       12.14     32.78 o 
   7   7   9       10.22       -6.14     33.69 o 
   9   7   9        0.02      -40.73     33.37 o 
  11   7   9        3.68      -28.44     45.89 o 
 -16   8   9        5.50        0.39     45.54 o 
 -14   8   9        0.25      -40.33     67.10 o 
 -12   8   9      134.39      131.64     53.42 o 
 -10   8   9      346.24      251.89     59.90 o 
  -8   8   9      680.91      663.05     79.62 o 
  -6   8   9       11.85        5.90     34.92 o 
  -4   8   9        9.56       18.40     34.50 o 
  -2   8   9        0.58        0.80     35.91 o 
   0   8   9        0.15      -44.84     33.57 o 
   2   8   9       44.58       69.88     35.58 o 
   4   8   9       77.50      118.19     37.97 o 
   6   8   9       37.91       58.37     36.99 o 
   8   8   9        2.74       40.34     37.33 o 
  10   8   9        0.01      -67.30     44.87 o 
 -13   9   9      239.82      253.30     67.75 o 
 -11   9   9      117.27       79.97     55.74 o 
  -9   9   9      485.83      418.18     70.51 o 
  -7   9   9      340.35      373.02     51.09 o 
  -5   9   9      105.75       64.20     40.12 o 
  -3   9   9       81.38       86.25     49.42 o 
  -1   9   9       63.06       85.86     40.14 o 
   1   9   9      255.07      264.63     42.57 o 
   3   9   9       85.00       63.71     38.66 o 
   5   9   9       22.07      -46.01     36.13 o 
   7   9   9        1.08       -6.84     37.10 o 
   9   9   9       12.40       67.62     49.08 o 
 -12  10   9       23.29       78.02     62.52 o 
 -10  10   9       90.11      127.70     73.87 o 
  -8  10   9       94.23       45.10     42.89 o 
  -6  10   9       34.12       34.23     40.39 o 
  -4  10   9      233.25      250.27     54.10 o 
  -2  10   9      251.12      248.06     43.87 o 
   0  10   9      130.37       93.49     90.63 o 
   2  10   9      237.79      304.85     49.05 o 
   4  10   9       26.62       -0.79     37.60 o 
   6  10   9        4.52       -2.64     37.19 o 
   8  10   9        0.00       -2.74     38.97 o 
  -9  11   9       23.89      -15.56     46.33 o 
  -7  11   9        0.38      -62.75     41.84 o 
  -5  11   9        0.15      -12.43     41.58 o 
  -3  11   9      117.69      120.34     43.02 o 
  -1  11   9        6.76      -34.91     40.22 o 
   1  11   9      106.38       45.03     48.84 o 
   3  11   9        0.02      -20.04     38.73 o 
   5  11   9        3.51       29.17     38.29 o 
  -6  12   9       45.48       42.12     50.14 o 
  -4  12   9      100.40      149.14     47.53 o 
  -2  12   9      193.53      214.93     62.05 o 
   0  12   9      153.59      162.20     44.47 o 
 -16   0  10      751.58      868.30     92.69 o 
 -14   0  10      225.28      168.51     52.04 o 
 -12   0  10       43.96       86.50     49.42 o 
 -10   0  10      232.42      204.74     47.01 o 
  -8   0  10       90.14       60.88     40.42 o 
  -6   0  10      466.06      458.10     51.24 o 
  -4   0  10     1719.33     1643.59    177.29 o 
  -2   0  10     2290.47     2253.01    221.61 o 
   0   0  10       22.54        5.17     50.92 o 
   2   0  10      164.74      145.32     55.22 o 
   4   0  10       63.38       60.13    131.12 o 
   6   0  10        8.18       11.72     32.62 o 
   8   0  10      134.49      176.70     40.05 o 
  10   0  10       44.52       57.68     61.84 o 
  12   0  10       29.69        3.82     47.54 o 
 -17   1  10        7.32       38.71     38.12 o 
 -15   1  10      184.31      188.07     37.69 o 
 -13   1  10      394.11      373.93     44.26 o 
 -11   1  10        9.10       50.95     35.72 o 
  -9   1  10        0.13      -34.47     42.95 o 
  -7   1  10       30.43       29.72     31.23 o 
  -5   1  10       28.05       -9.44     64.64 o 
  -3   1  10      162.73      225.30     70.18 o 
  -1   1  10      473.13      599.00     92.34 o 
   1   1  10       60.18       77.18     52.32 o 
   3   1  10       65.41       16.46     47.24 o 
   5   1  10        2.78      -31.88     39.41 o 
   7   1  10       12.19       33.42     25.68 o 
   9   1  10        0.78       53.23     27.28 o 
  11   1  10       17.41       10.47     35.78 o 
 -16   2  10       79.59       92.27     40.35 o 
 -14   2  10        5.31       31.03     35.70 o 
 -12   2  10       34.57       95.27     42.35 o 
 -10   2  10        1.79       28.69     36.13 o 
  -8   2  10        4.92       10.70     33.08 o 
  -6   2  10        0.11        7.12     30.35 o 
  -4   2  10       43.70       51.96     37.27 o 
  -2   2  10      289.88      333.19     68.39 o 
   0   2  10        0.29      -38.33     79.41 o 
   2   2  10       90.06       96.19     51.59 o 
   4   2  10        0.00      -34.35     35.87 o 
   6   2  10        2.79       11.56     47.60 o 
   8   2  10        1.54       38.92     26.71 o 
  10   2  10        4.66       16.71     34.75 o 
 -15   3  10      235.37      297.36     49.55 o 
 -13   3  10      199.00      254.65     45.03 o 
 -11   3  10      482.22      519.42     51.49 o 
  -9   3  10        1.33      -19.13     31.85 o 
  -7   3  10      170.99      167.06     54.18 o 
  -5   3  10      643.01      685.61     59.74 o 
  -3   3  10       10.41       85.56     51.71 o 
  -1   3  10      116.38      163.44    105.26 o 
   1   3  10       49.21      136.82     42.36 o 
   3   3  10       21.85       84.51     40.72 o 
   5   3  10       77.76       70.95     32.29 o 
   7   3  10        0.13       18.57     36.92 o 
   9   3  10       14.44       61.00     36.02 o 
  11   3  10        0.01      -16.14     36.43 o 
 -16   4  10      120.79      127.51     46.60 o 
 -14   4  10      305.69      403.35     94.20 o 
 -12   4  10       88.52      106.47     39.53 o 
 -10   4  10      234.02      274.87     43.02 o 
  -8   4  10        0.10       21.61     34.54 o 
  -6   4  10      237.50      218.80     36.79 o 
  -4   4  10      374.26      251.89     59.10 o 
  -2   4  10       10.75      -11.27     43.57 o 
   0   4  10        4.10       32.33     37.63 o 
   2   4  10      121.64      126.73     30.91 o 
   4   4  10       30.18       37.14     30.32 o 
   6   4  10       37.06       91.97     44.28 o 
   8   4  10        1.60       48.70     37.37 o 
  10   4  10        0.43      -18.74     43.95 o 
 -15   5  10       95.01      117.32     56.38 o 
 -13   5  10        2.82       49.42     42.71 o 
 -11   5  10       15.22      -19.14     37.93 o 
  -9   5  10      348.56      292.56     42.54 o 
  -7   5  10       16.96       63.90     38.93 o 
  -5   5  10        0.98       11.42     72.02 o 
  -3   5  10       16.79       -2.56     40.06 o 
  -1   5  10       36.39       89.42     34.36 o 
   1   5  10       21.02       13.64     53.84 o 
   3   5  10        0.11       24.58     32.22 o 
   5   5  10       13.67       79.84     39.98 o 
   7   5  10       27.08       28.27     44.45 o 
   9   5  10        2.19      -15.73     44.06 o 
 -14   6  10        0.71       23.06     44.29 o 
 -12   6  10      225.38      173.89     43.82 o 
 -10   6  10       18.34        2.73     38.48 o 
  -8   6  10        1.46       35.24     47.01 o 
  -6   6  10        6.81      -30.96     43.48 o 
  -4   6  10       22.28      -31.24     40.97 o 
  -2   6  10        1.40       24.08     32.95 o 
   0   6  10        0.91       25.38     39.85 o 
   2   6  10       14.26       80.25     34.54 o 
   4   6  10        2.58       14.10     33.18 o 
   6   6  10       16.56      102.21     36.62 o 
   8   6  10        0.01       45.62     35.89 o 
 -13   7  10       30.70       55.84     47.14 o 
 -11   7  10      151.60      196.91     69.37 o 
  -9   7  10        2.96      102.10     54.10 o 
  -7   7  10       35.54      109.18     84.95 o 
  -5   7  10       28.67       50.17     40.07 o 
  -3   7  10        2.41      -15.33     51.18 o 
  -1   7  10        0.20      -26.58     35.59 o 
   1   7  10       32.72       44.01     35.77 o 
   3   7  10       12.93      -12.28     34.61 o 
   5   7  10        5.80       -0.66     35.77 o 
   7   7  10        0.31      -32.12     36.73 o 
 -10   8  10       24.11       83.66     59.90 o 
  -8   8  10       13.59       72.15     55.02 o 
  -6   8  10      168.66      231.17     48.11 o 
  -4   8  10       23.83        7.26     39.74 o 
  -2   8  10        0.10       -4.61     39.75 o 
   0   8  10       81.73       92.30     39.42 o 
   2   8  10       18.45       62.35     36.92 o 
   4   8  10       54.92       75.35     38.97 o 
   6   8  10       13.78       36.44     42.12 o 
  -7   9  10        4.10      -49.95     79.41 o 
  -5   9  10       12.20       13.23     42.44 o 
  -3   9  10       20.01       65.58     41.58 o 
  -1   9  10      131.18      174.84     41.20 o 
   1   9  10        7.10        4.24     43.18 o 
   3   9  10      160.61      148.16     40.59 o 
 -11   1  11        4.85       44.36     35.39 o 
  -9   1  11        4.80       40.21     31.31 o 
  -7   1  11       79.45       44.55     26.13 o 
  -5   1  11       56.42       70.51     42.56 o 
  -3   1  11      230.05      144.04     66.48 o 
  -1   1  11        0.33       40.63     59.10 o 
   1   1  11       20.57       65.78    144.04 o 
   3   1  11        0.28       25.23     78.50 o 
   5   1  11       22.41       42.76     36.62 o 
 -12   2  11      128.07       87.56     39.23 o 
 -10   2  11        2.04        2.14     36.62 o 
  -8   2  11       42.65       81.26     36.68 o 
  -6   2  11       57.73       73.87     40.82 o 
  -4   2  11       59.16      177.29     70.18 o 
  -2   2  11      205.87      140.35     62.79 o 
   0   2  11       16.38       48.45     55.39 o 
   2   2  11       91.74      156.75     59.32 o 
   4   2  11        5.58       30.77     49.55 o 
   6   2  11        2.75       37.88     46.22 o 
 -11   3  11       40.02       35.98     40.69 o 
  -9   3  11        3.38       -6.36     35.75 o 
  -7   3  11        0.01       20.27     34.65 o 
  -5   3  11        2.79      -14.77     55.40 o 
  -3   3  11      268.59      313.94     73.87 o 
  -1   3  11       40.08       60.91    164.36 o 
   1   3  11       52.09       11.08    132.96 o 
   3   3  11        5.28       78.33     92.34 o 
   5   3  11        9.46      114.52     75.70 o 
 -10   4  11       50.32       74.10     59.25 o 
  -8   4  11       72.51       85.08     35.29 o 
  -6   4  11       64.12       84.64     46.79 o 
  -4   4  11       12.24       92.34     62.79 o 
  -2   4  11        3.18       92.34     96.03 o 
   0   4  11       29.14       68.59     86.80 o 
   2   4  11       16.66       86.58     46.01 o 
   4   4  11        0.24       29.65     80.11 o 
  -9   5  11       88.92      140.00     41.69 o 
  -7   5  11        2.29       18.47     66.48 o 
  -5   5  11       50.91       99.12     47.84 o 
  -3   5  11        0.35       75.97     72.02 o 
  -1   5  11      113.70      252.94     63.07 o 
   1   5  11      106.36      143.55     47.76 o 
   3   5  11       41.12       82.68     49.25 o 
  -6   6  11       35.71       89.42     49.42 o 
  -4   6  11      122.94      182.78     49.68 o 
  -2   6  11        9.12       68.39    121.88 o 
   0   6  11       58.33       94.99     46.57 o 
                                                 
